# Supplementary material for: Budding yeast complete DNA synthesis after chromosome segregation begins
Source: Nat Commun. 2020 May 8;11:2267. doi: 10.1038/s41467-020-16100-3 (PMC7210879; doi:10.1038/s41467-020-16100-3)
Supplement: Supplementary file 4 — Supplementary Data 1 [file 41467_2020_16100_MOESM4_ESM.xlsx]

## Sheet: Sheet1
Date	Experimenter	Strain	Arrest	Sequencing Name	Replicate #	Repeatable flag	% Synchrony
2017-03-23	T. Ivanova	WT	G1	a91y_18977	1	1	SYTOX & flow-cytometry: 98,2% DAPI & microscopy: 99%
2017-03-23	T. Ivanova	WT	G1	a92y_18978	2	1	SYTOX & flow-cytometry: 98,9% DAPI & microscopy: 99,5%
2017-03-23	T. Ivanova	WT	G1	a93y_18979	3	1	SYTOX & flow-cytometry: 98,8% DAPI & microscopy: 100%
2017-03-23	T. Ivanova	MET3pr-CDC20	Metaphase	8114_18981	1	1	SYTOX & flow-cytometry: 95% DAPI & microscopy: 96,5%
2017-03-23	T. Ivanova	MET3pr-CDC20	Metaphase	8214_18983	2	1	SYTOX & flow-cytometry: 95% DAPI & microscopy: 96%
2017-03-23	T. Ivanova	MET3pr-CDC20	Metaphase	9114_18980	3	1	SYTOX & flow-cytometry: 95,5% DAPI & microscopy: 98%
2017-03-23	T. Ivanova	MET3pr-CDC20	Metaphase	9214_18982	4	1	SYTOX & flow-cytometry: 95% DAPI & microscopy: 95,2%
2017-03-23	T. Ivanova	MET3pr-CDC20	Metaphase	9282_18985	5	0	SYTOX & flow-cytometry: 97% DAPI & microscopy: 90,2%
2017-03-23	T. Ivanova	MET3pr-CDC20	Metaphase	9382_18984	6	0	SYTOX & flow-cytometry: 97% DAPI & microscopy: 93%
2017-09-15	T. Ivanova	WT	G1	1a3	1	1	SYTOX & flow-cytometry: 95,3% DAPI & microscopy: 100%
2017-09-15	T. Ivanova	WT	G1	3a3	2	1	SYTOX & flow-cytometry: 98,2% DAPI & microscopy: 99%
2017-09-15	T. Ivanova	WT	G1	6a3	3	1	SYTOX & flow-cytometry: 99% DAPI & microscopy: 100%
2017-09-15	T. Ivanova	MET3pr-CDC20	Metaphase	8m9	1	0	SYTOX & flow-cytometry: 98,4% DAPI & microscopy: 98%
2017-09-15	T. Ivanova	MET3pr-CDC20	Metaphase	9m9	2	1	SYTOX & flow-cytometry: 95% DAPI & microscopy: 98%
2017-09-15	T. Ivanova	MET3pr-CDC20	Metaphase	10m9	3	1	SYTOX & flow-cytometry: 96,6% DAPI & microscopy: 97%
2017-09-15	T. Ivanova	MET3pr-CDC20	Metaphase	11m8	4	1	SYTOX & flow-cytometry:99% DAPI & microscopy: 99%
2017-09-15	T. Ivanova	MET3pr-CDC20	Metaphase	12m9	5	1	SYTOX & flow-cytometry: 98,8% DAPI & microscopy: 98%
2017-09-15	T. Ivanova	MET3pr-CDC20	Metaphase	13m9	6	1	SYTOX & flow-cytometry: 97,8% DAPI & microscopy:
2017-09-15	T. Ivanova	MET3pr-CDC20	Metaphase + CDK inhibition	14s3	1	1	SYTOX & flow-cytometry: 96% DAPI & microscopy: 97%
2017-09-15	T. Ivanova	MET3pr-CDC20 cdc12-6	Metaphase + CDK inhibition	15s3	2	1	SYTOX & flow-cytometry: 96% DAPI & microscopy: 100%
2017-09-15	T. Ivanova	MET3pr-CDC20 cdc12-6	Metaphase + CDK inhibition	16s3	3	1	SYTOX & flow-cytometry: 96,7% DAPI & microscopy: 95,5%
2017-09-15	T. Ivanova	MET3pr-CDC20 cdc12-6	Metaphase + CDK inhibition	17s3	4	1	SYTOX & flow-cytometry: 95% DAPI & microscopy: 95%
2017-09-15	T. Ivanova	MET3pr-CDC20 cdc12-6	Metaphase + CDK inhibition	18s3	5	1	SYTOX & flow-cytometry: 96% DAPI & microscopy: 95,2%
2017-09-15	T. Ivanova	MET3pr-CDC20 cdc12-6	Metaphase + CDK inhibition	20s3	6	1	SYTOX & flow-cytometry: 97% DAPI & microscopy: 99%
2017-10-06	M. Maier	MET3pr-CDC20	G1	C2a1	1	1	SYTOX & flow-cytometry: 99% DAPI & microscopy: 98%
2017-10-06	M. Maier	MET3pr-CDC20	G1	C2a2	2	1	SYTOX & flow-cytometry: 99% DAPI & microscopy: 98%
2017-10-06	M. Maier	MET3pr-CDC20	G1	C2a3	3	1	SYTOX & flow-cytometry: 99% DAPI & microscopy: 99%
2017-10-06	M. Maier	MET3pr-CDC20	G1	C2a4	4	1	SYTOX & flow-cytometry: 99% DAPI & microscopy: 100%
2017-10-06	M. Maier	MET3pr-CDC20	G1	C2a5	5	1	SYTOX & flow-cytometry: 99% DAPI & microscopy: 100%
2017-10-06	M. Maier	MET3pr-CDC20	G1	C2a6	6	1	SYTOX & flow-cytometry: 99% DAPI & microscopy: 100%
2017-10-06	M. Maier	MET3pr-CDC20	Metaphase	C2B1	1	1	SYTOX & flow-cytometry: 97% DAPI & microscopy: 98%
2017-10-06	M. Maier	MET3pr-CDC20	Metaphase	C2M2	2	1	SYTOX & flow-cytometry: 95% DAPI & microscopy: 97%
2017-10-06	M. Maier	MET3pr-CDC20	Metaphase	C2M3	3	1	SYTOX & flow-cytometry: 96% DAPI & microscopy: 99%
2017-10-06	M. Maier	MET3pr-CDC20	Metaphase	C2B4	4	1	SYTOX & flow-cytometry: 98% DAPI & microscopy: 98%
2017-10-06	M. Maier	MET3pr-CDC20	Metaphase	CB5	5	1	SYTOX & flow-cytometry: 96% DAPI & microscopy: 96%
2017-10-06	M. Maier	MET3pr-CDC20	Metaphase	C2B6	6	1	SYTOX & flow-cytometry: 98% DAPI & microscopy: 97%
2017-10-06	M. Maier	dbf2-2	G1	Da1	1	0	SYTOX & flow-cytometry: 94% DAPI & microscopy: 99%
2017-10-06	M. Maier	dbf2-2	G1	Da2	2	1	SYTOX & flow-cytometry: 97% DAPI & microscopy: 99%
2017-10-06	M. Maier	dbf2-2	G1	Da7	3	1	SYTOX & flow-cytometry: 98% DAPI & microscopy: 99%
2017-10-06	M. Maier	dbf2-2	G1	Da8	4	1	SYTOX & flow-cytometry: 97% DAPI & microscopy: 99%
2017-10-06	M. Maier	dbf2-2	G1	Da9	5	1	SYTOX & flow-cytometry: 98% DAPI & microscopy: 99%
2017-10-06	M. Maier	dbf2-2	G1	Da10	6	1	SYTOX & flow-cytometry: 98% DAPI & microscopy: 98%
2017-10-06	M. Maier	dbf2-2	Anaphase	DM1	1	0	SYTOX & flow-cytometry: 94% DAPI & microscopy: 96%
2017-10-06	M. Maier	dbf2-2	Anaphase	DB2	2	1	SYTOX & flow-cytometry: 93% DAPI & microscopy: 96%
2017-10-06	M. Maier	dbf2-2	Anaphase	DM7	3	1	SYTOX & flow-cytometry: 96% DAPI & microscopy: 95%
2017-10-06	M. Maier	dbf2-2	Anaphase	DM8	4	1	SYTOX & flow-cytometry: 96% DAPI & microscopy: 95%
2017-10-06	M. Maier	dbf2-2	Anaphase	DM9	5	1	SYTOX & flow-cytometry: 95% DAPI & microscopy: 97%
2017-10-06	M. Maier	dbf2-2	Anaphase	DM10	6	1	SYTOX & flow-cytometry: 95% DAPI & microscopy: 96%
