# Supplementary material for: Budding yeast complete DNA synthesis after chromosome segregation begins
Source: Nat Commun. 2020 May 8;11:2267. doi: 10.1038/s41467-020-16100-3 (PMC7210879; doi:10.1038/s41467-020-16100-3)
Supplement: Supplementary file 5 — Supplementary Data 2 [file 41467_2020_16100_MOESM5_ESM.xlsx]

## Sheet: Sheet1
Date	Analysis	Strain	Arrest	Replicate number	Average under-replication at the last kb (%)	Average length of under-replicated subtelomeric regions (kb)
2017-03-23	A.Missarova	MET3pr-CDC20	Metaphase	1	22.3	18.54
2017-03-23	A.Missarova	MET3pr-CDC20	Metaphase	2	17.7	18.54
2017-03-23	A.Missarova	MET3pr-CDC20	Metaphase	3	12.5	18.54
2017-03-23	A.Missarova	MET3pr-CDC20	Metaphase	4	21.3	18.54
2017-03-23	A.Missarova	MET3pr-CDC20	Metaphase	5	16.9	18.54
2017-03-23	A.Missarova	MET3pr-CDC20	Metaphase	6	11.2	18.54
2017-03-23	A.Missarova	MET3pr-CDC20	Metaphase	7	14.1	18.54
2017-03-23	A.Missarova	MET3pr-CDC20	Metaphase	8	9.4	18.54
2017-03-23	A.Missarova	MET3pr-CDC20	Metaphase	9	3.7	18.54
2017-03-23	A.Missarova	MET3pr-CDC20	Metaphase	10	18.7	18.54
2017-03-23	A.Missarova	MET3pr-CDC20	Metaphase	11	14.1	18.54
2017-03-23	A.Missarova	MET3pr-CDC20	Metaphase	12	8.8	18.54
2017-09-15	A.Missarova	MET3pr-CDC20	Metaphase	1	14.1	23.02
2017-09-15	A.Missarova	MET3pr-CDC20	Metaphase	2	47.7	23.02
2017-09-15	A.Missarova	MET3pr-CDC20	Metaphase	3	13.6	23.02
2017-09-15	A.Missarova	MET3pr-CDC20	Metaphase	4	20.4	23.02
2017-09-15	A.Missarova	MET3pr-CDC20	Metaphase	5	52.8	23.02
2017-09-15	A.Missarova	MET3pr-CDC20	Metaphase	6	19.9	23.02
2017-09-15	A.Missarova	MET3pr-CDC20	Metaphase	7	2.7	23.02
2017-09-15	A.Missarova	MET3pr-CDC20	Metaphase	8	38.4	23.02
2017-09-15	A.Missarova	MET3pr-CDC20	Metaphase	9	2.3	23.02
2017-09-15	A.Missarova	MET3pr-CDC20	Metaphase	10	21.4	23.02
2017-09-15	A.Missarova	MET3pr-CDC20	Metaphase	11	53.6	23.02
2017-09-15	A.Missarova	MET3pr-CDC20	Metaphase	12	20.8	23.02
2017-09-15	A.Missarova	MET3pr-CDC20	Metaphase	13	-17.3	23.02
2017-09-15	A.Missarova	MET3pr-CDC20	Metaphase	14	22.1	23.02
2017-09-15	A.Missarova	MET3pr-CDC20	Metaphase	15	-17.7	23.02
2017-09-15	A.Missarova	MET3pr-CDC20 cdc12-ts cdc28-as1	Metaphase + CDK inhibition	1	-41.5	1.16
2017-09-15	A.Missarova	MET3pr-CDC20 cdc12-ts cdc28-as1	Metaphase + CDK inhibition	2	2.4	1.16
2017-09-15	A.Missarova	MET3pr-CDC20 cdc12-ts cdc28-as1	Metaphase + CDK inhibition	3	-42.1	1.16
2017-09-15	A.Missarova	MET3pr-CDC20 cdc12-ts cdc28-as1	Metaphase + CDK inhibition	4	-12.9	1.16
2017-09-15	A.Missarova	MET3pr-CDC20 cdc12-ts cdc28-as1	Metaphase + CDK inhibition	5	25.4	1.16
2017-09-15	A.Missarova	MET3pr-CDC20 cdc12-ts cdc28-as1	Metaphase + CDK inhibition	6	-13.7	1.16
2017-09-15	A.Missarova	MET3pr-CDC20 cdc12-ts cdc28-as1	Metaphase + CDK inhibition	7	-14.3	1.16
2017-09-15	A.Missarova	MET3pr-CDC20 cdc12-ts cdc28-as1	Metaphase + CDK inhibition	8	24.4	1.16
2017-09-15	A.Missarova	MET3pr-CDC20 cdc12-ts cdc28-as1	Metaphase + CDK inhibition	9	-15.1	1.16
2017-09-15	A.Missarova	MET3pr-CDC20 cdc12-ts cdc28-as1	Metaphase + CDK inhibition	10	-19.3	1.16
2017-09-15	A.Missarova	MET3pr-CDC20 cdc12-ts cdc28-as1	Metaphase + CDK inhibition	11	20.6	1.16
2017-09-15	A.Missarova	MET3pr-CDC20 cdc12-ts cdc28-as1	Metaphase + CDK inhibition	12	-19.8	1.16
2017-09-15	A.Missarova	MET3pr-CDC20 cdc12-ts cdc28-as1	Metaphase + CDK inhibition	13	2.9	1.16
2017-09-15	A.Missarova	MET3pr-CDC20 cdc12-ts cdc28-as1	Metaphase + CDK inhibition	14	38.6	1.16
2017-09-15	A.Missarova	MET3pr-CDC20 cdc12-ts cdc28-as1	Metaphase + CDK inhibition	15	2.3	1.16
2017-09-15	A.Missarova	MET3pr-CDC20 cdc12-ts cdc28-as1	Metaphase + CDK inhibition	16	-6.6	1.16
2017-09-15	A.Missarova	MET3pr-CDC20 cdc12-ts cdc28-as1	Metaphase + CDK inhibition	17	30.9	1.16
2017-09-15	A.Missarova	MET3pr-CDC20 cdc12-ts cdc28-as1	Metaphase + CDK inhibition	18	-7.1	1.16
2017-10-06	A.Missarova	MET3pr-CDC20	Metaphase	1	50.4	60.29
2017-10-06	A.Missarova	MET3pr-CDC20	Metaphase	2	40	60.29
2017-10-06	A.Missarova	MET3pr-CDC20	Metaphase	3	18.9	60.29
2017-10-06	A.Missarova	MET3pr-CDC20	Metaphase	4	54.3	60.29
2017-10-06	A.Missarova	MET3pr-CDC20	Metaphase	5	45.8	60.29
2017-10-06	A.Missarova	MET3pr-CDC20	Metaphase	6	53.9	60.29
2017-10-06	A.Missarova	dbf2-2	Anaphase	1	31.6	36.12
2017-10-06	A.Missarova	dbf2-2	Anaphase	2	48.3	36.12
2017-10-06	A.Missarova	dbf2-2	Anaphase	3	47.1	36.12
2017-10-06	A.Missarova	dbf2-2	Anaphase	4	30.1	36.12
2017-10-06	A.Missarova	dbf2-2	Anaphase	5	40.9	36.12
