# Supplementary material for: Budding yeast complete DNA synthesis after chromosome segregation begins
Source: Nat Commun. 2020 May 8;11:2267. doi: 10.1038/s41467-020-16100-3 (PMC7210879; doi:10.1038/s41467-020-16100-3)
Supplement: Supplementary file 6 — Supplementary Data 3 [file 41467_2020_16100_MOESM6_ESM.xlsx]

## Sheet: Sheet1
GeneOntology	GeneOntologyID	SampleSize	mean_dist_to_the_end	cv_dist_to_the_end	mean_underreplication	cv_underreplication	ORF_vec
mitochondrion inheritance	1	28	231.517	0.760795	3.28196	2.05485	YMR072W;YFL039C;YDL239C;YIL062C;YLR370C;YKL013C;YNR035C;YDL029W;YJR065C;YMR275C;YLL001W;YAL048C;YML104C;YOL009C;YOL076W;YHR194W;YOR147W;YPR083W;YLR190W;YOR326W;YPR131C;YDR150W;YGR132C;YGR231C;YDL006W;YNL079C;YIL138C;YNL304W
mitochondrial genome maintenance	2	40	249.144	0.652794	1.51681	2.4425	YMR072W;YLR304C;YKL011C;YGR150C;YMR211W;YBR163W;YLR091W;YDL198C;YOL095C;YDR258C;YJR118C;YLR355C;YDR148C;YFL016C;YAL010C;YOL009C;YGL219C;YJL112W;YJL102W;YOR211C;YJR144W;YDR296W;YLL006W;YJL063C;YHR120W;YER154W;YML061C;YLR059C;YCR028C-A;YBR192W;YFL036W;YDR065W;YPR116W;YNL213C;YHR031C;YDR077W;YGR144W;YJL143W;YMR241W;YMR302C
high-affinity zinc uptake transmembrane transporter activity	6	1	21.543	0	30.3508	0	YGL255W
low-affinity zinc ion transmembrane transporter activity	7	1	403.429	0	0.130307	0	YLR130C
alpha-1,6-mannosyltransferase activity	9	8	243.923	0.861744	2.19063	3.0929	YNR030W;YEL036C;YJR075W;YDR245W;YJL183W;YPL050C;YGL038C;YML115C
trans-hexaprenyltranstransferase activity	10	1	243.522	0	-0.0803095	0	YBR003W
vacuole inheritance	11	18	210.486	0.692939	3.26162	3.29477	YFL039C;YNL298W;YOR326W;YOR036W;YDR323C;YHL007C;YNL079C;YIL138C;YLR043C;YGR209C;YCL063W;YEL013W;YBR097W;YOR089C;YDR495C;YGL095C;YML097C;YML001W
single-stranded DNA endodeoxyribonuclease activity	14	7	180.451	0.699602	0.0372759	128.078	YHR164C;YPL022W;YML095C;YGR258C;YGL175C;YKR056W;YER041W
phosphopyruvate hydratase complex	15	5	44.8547	1.1365	20.6341	1.00291	YGR254W;YHR174W;YOR393W;YPL281C;YMR323W
alpha-glucoside transport	17	1	9.637	0	34.4092	0	YBR298C;MALT
regulation of DNA recombination	18	1	467.407	0	0.571736	0	YLR234W
regulation of mitotic recombination	19	4	192.28	0.766689	2.75552	2.08722	YER171W;YIL143C;YOL006C;YNL088W
mitotic spindle elongation	22	11	176.735	0.756661	1.98013	4.23261	YOR058C;YCL029C;YJR089W;YGR140W;YEL061C;YBL063W;YBL031W;YAL047C;YKR088C;YDL064W;YHR127W
maltose metabolic process	23	13	15.2701	0.427717	32.476	0.157728	YGR287C;YOL157C;YIL172C;YJL221C;YJL216C;YGR289C;YGR292W;YGR288W;YBR298C;YBR299W;YBR297W;YDL247W;YJR160C
maltose catabolic process	25	2	10.2095	0.449842	34.0383	0.0393222	YGR292W;MALS;YBR299W
alpha-1,2-mannosyltransferase activity	26	5	243.502	0.702769	-1.33129	-3.1502	YNL048W;YDR483W;YOR099W;YBR015C;YJL186W
ribosomal large subunit assembly	27	34	221.123	0.65555	2.76651	1.91644	YOL077C;YLL008W;YHR085W;YNL182C;YGL099W;YKL021C;YDR060W;YLR106C;YKL009W;YOL080C;YHR197W;YHR088W;YKR081C;YLR075W;YPR102C;YGR085C;YEL054C;YDR418W;YOL127W;YOR063W;YIL148W;YKR094C;YPL131W;YML073C;YLR448W;YLR340W;YPL193W;YLR221C;YCR072C;YFL002C;YIR012W;YHR066W;YDR312W;YIR026C
ribosomal small subunit assembly	28	14	221.917	0.624141	1.07679	4.07343	YAL026C;YGR159C;YGR214W;YLR048W;YDR025W;YBR048W;YCR031C;YJL191W;YML024W;YDR447C;YKL156W;YHR021C;YLR167W;YCL031C
mannosyltransferase activity	30	23	223.9	0.568468	2.20181	2.69681	YNL219C;YEL036C;YBR161W;YJR013W;YBR004C;YDR483W;YOR099W;YKR061W;YBR205W;YBR199W;YNL029C;YPL053C;YIL085C;YCL052C;YNL158W;YDL095W;YAL023C;YOR321W;YJR143C;YDL093W;YGR199W;YPL057C;YJL139C
mannosylphosphate transferase activity	31	1	457.785	0	4.94999	0	YPL053C
cell wall mannoprotein biosynthetic process	32	11	202.364	0.718809	-0.635491	-7.40269	YJL184W;YJR075W;YDR483W;YKR061W;YBL006C;YDR245W;YER003C;YDL055C;YCL005W-A;YLR020C;YJL139C
alpha-1,3-mannosyltransferase activity	33	5	79.5834	0.696836	8.70784	1.70749	YBL082C;YER001W;YGL257C;YIL014W;YNR059W
adenine deaminase activity	34	1	360.12	0	3.00628	0	YNL141W
ACP phosphopantetheine attachment site binding involved in fatty acid biosynthetic process	36	1	80.3535	0	-2.90005	0	YKL192C
very long-chain fatty acid metabolic process	38	2	372.868	0.203285	1.98438	0.215295	YBR041W;YDL015C
low-affinity iron ion transmembrane transport	40	1	10.724	0	34.1643	0	YMR319C
protein targeting to Golgi	42	3	328.225	0.0444588	1.6273	3.39439	YLR309C;YOR216C;YJL004C
autophagic vacuole assembly	45	13	250.936	0.863719	0.360515	6.25659	YGL180W;YBR217W;YLR423C;YNL242W;YJL178C;YNR007C;YNL223W;YBL078C;YDL149W;YBR080C;YDR170C;YBL058W;YDR108W
autophagic vacuole fusion	46	2	417.259	0.346687	2.87277	1.03458	YBR131W;YOR106W
peptidyltransferase activity	48	1	162.459	0	0.349705	0	YNL005C
tRNA binding	49	25	243.536	0.657655	2.9226	1.89449	YOR335C;YGL105W;YOR112W;YOL021C;YPL101W;YMR312W;YFL022C;YER025W;YOL023W;YHR187W;YLR384C;YDL051W;YKL205W;YOR274W;YHL004W;YOL033W;YPR047W;YBL024W;YNL119W;YGL211W;YDL033C;YDR120C;YOL124C;YDL201W;YGR128C
urea cycle	50	1	340.443	0	0.742595	0	YPL111W
ribosomal subunit export from nucleus	54	11	253.717	0.691455	5.1788	1.27626	YNL227C;YGL099W;YPL093W;YHR197W;YDR091C;YMR235C;YGL097W;YDL229W;YNL209W;YPR016C;YGR285C
ribosomal large subunit export from nucleus	55	26	222.594	0.672116	2.51853	2.11317	YDR101C;YDR361C;YLR074C;YGR218W;YAL059W;YPL169C;YKL186C;YFR002W;YHR170W;YNR053C;YPL146C;YJL041W;YER006W;YOR098C;YMR047C;YKL057C;YIL115C;YGL172W;YJL061W;YJR042W;YLL034C;YHR088W;YIL148W;YKR094C;YOR294W;YGR245C
ribosomal small subunit export from nucleus	56	14	228.769	0.478264	2.64017	1.58074	YER036C;YCR047C;YDL166C;YKL143W;YPL169C;YKL186C;YJL010C;YJL041W;YIL115C;YJL061W;YNL178W;YGR081C;YPL239W;YIL063C
protein import into nucleus, translocation	60	1	89.749	0	0.310796	0	YAL005C
protein import into nucleus, substrate release	61	1	279.666	0	0.900154	0	YLR335W
fatty-acyl-CoA binding	62	1	531.073	0	3.01459	0	YGR037C
L-ornithine transmembrane transporter activity	64	1	520.922	0	3.49017	0	YOR130C
mitochondrial ornithine transport	66	1	520.922	0	3.49017	0	YOR130C
mitotic sister chromatid segregation	70	24	239.723	0.869587	6.51372	1.47316	YBL097W;YLR226W;YMR198W;YEL061C;YKL049C;YKR054C;YGR098C;YDR130C;YBL063W;YNL307C;YIR025W;YDR113C;YOR073W;YMR190C;YFL008W;YFR031C;YLR086W;YAL047C;YML034W;YML085C;YFL037W;YML124C;YDR325W;YLR272C
spindle pole body separation	73	4	157.448	1.18868	5.22501	2.51262	YOR058C;YEL061C;YBL063W;YOR373W
cell cycle checkpoint	75	3	244.348	0.331862	-0.247564	-15.7918	YGR188C;YPL194W;YJL013C
DNA replication checkpoint	76	8	195.242	0.625385	6.18806	2.2085	YAL021C;YMR048W;YJL090C;YER133W;YCL061C;YNL102W;YJR068W;YNL273W
DNA damage checkpoint	77	19	238.769	0.778758	1.74894	4.23698	YER177W;YDR099W;YBR274W;YPL194W;YDR440W;YDL101C;YDR283C;YER133W;YML058W-A;YDR499W;YBR136W;YLR288C;YBL051C;YER089C;YOR368W;YER173W;YPL153C;YDR217C;YML028W
cytokinesis after mitosis checkpoint	78	5	128.072	0.602437	0.667089	5.37392	YGL190C;YKL101W;YJL187C;YMR273C;YML109W
regulation of cyclin-dependent protein serine/threonine kinase activity	79	27	225.456	0.50494	-0.450045	-25.1629	YPR025C;YGR108W;YPR119W;YDL155W;YLR210W;YPR120C;YGR109C;YGL215W;YMR199W;YPL256C;YAL040C;YJL006C;YMR036C;YNL289W;YGL134W;YDL127W;YHR071W;YER059W;YIL050W;YPL219W;YDL179W;YOL001W;YER089C;YBL056W;YLR079W;YNL025C;YJL187C
G1/S transition of mitotic cell cycle	82	30	228.864	0.709212	1.93422	6.3067	YER167W;YDR054C;YFL009W;YDR364C;YDL132W;YJL194W;YPR120C;YGR109C;YJR090C;YOL133W;YIL046W;YOR066W;YDL134C;YDL188C;YJR059W;YIL153W;YDR303C;YLR033W;YFR037C;YFR040W;YJL098W;YKR028W;YGL229C;YCR008W;YDL225W;YLR079W;YDL047W;YDR328C;YDR247W;YDR002W
regulation of transcription involved in G1/S transition of mitotic cell cycle	83	16	219.707	0.94584	4.09977	2.18987	YLR131C;YAL040C;YOL145C;YJR017C;YJR140C;YPL116W;YBR215W;YIL046W;YOR066W;YKR077W;YBR279W;YDL179W;YPL031C;YNL330C;YNL309W;YDR146C
G2/M transition of mitotic cell cycle	86	24	247.108	0.609091	1.93181	3.62122	YFL029C;YDR054C;YFL009W;YDL132W;YGR108W;YPR119W;YDL155W;YLR210W;YPR120C;YKL101W;YBR133C;YMR036C;YBL051C;YDR303C;YKR008W;YCR052W;YML127W;YDL139C;YLR321C;YLL003W;YDR328C;YIL126W;YJL187C;YPL020C
S-adenosyl-L-methionine transmembrane transporter activity	95	2	91.3738	1.04555	11.757	1.3556	YNL003C;YPL274W
sulfur amino acid metabolic process	96	6	179.744	0.734925	8.75081	1.59257	YKL001C;YPR167C;YNL277W;YJR010W;YNL103W;YLL062C
sulfur amino acid biosynthetic process	97	1	64.64	0	-2.09138	0	YJR137C
S-methylmethionine transmembrane transporter activity	100	1	18.8315	0	35.7106	0	YLL061W
sulfur amino acid transport	101	1	490.657	0	0.706934	0	YGR055W
L-methionine secondary active transmembrane transporter activity	102	1	490.657	0	0.706934	0	YGR055W
sulfate assimilation	103	8	159.797	0.518398	2.89978	2.07163	YKR069W;YFR030W;YKL001C;YOL064C;YJR010W;YJR137C;YBR213W;YGR209C
succinate dehydrogenase activity	104	4	220.8	0.67233	3.21106	0.441131	YEL047C;YJR051W;YKL141W;YMR118C
histidine biosynthetic process	105	10	198.924	0.611758	2.3515	1.43818	YGR204W;YER055C;YFR025C;YOR202W;YCL030C;YIL116W;YIL020C;YBR248C;YBR084W;YDL106C
imidazoleglycerol-phosphate synthase activity	107	1	97.553	0	-4.19206	0	YBR248C
nucleotide-excision repair factor 1 complex	110	3	259.835	0.688779	-0.252104	-21.3465	YPL022W;YML095C;YMR201C
nucleotide-excision repair factor 2 complex	111	3	145.721	0.798618	-1.25382	-1.78982	YOR257W;YEL037C;YER162C
nucleotide-excision repair factor 3 complex	112	7	202.171	0.736709	0.981817	4.39193	YGR258C;YER171W;YLR005W;YIL143C;YDR311W;YPL122C;YPR056W
nucleotide-excision repair factor 4 complex	113	4	312.927	0.37826	4.41572	0.6197	YKL112W;YPL046C;YBR114W;YJR052W
regulation of transcription involved in G2/M transition of mitotic cell cycle	117	3	205.626	0.793534	12.8593	1.38791	YJR017C;YNL330C;YOL004W
histone deacetylase complex	118	7	311.438	0.765514	5.33379	2.38316	YDR155C;YPR068C;YNL097C;YMR075W;YOR279C;YNL330C;YMR263W
glycerol-1-phosphatase activity	121	2	232.351	0.291864	4.23799	0.816972	YIL053W;YER062C
negative regulation of transcription from RNA polymerase II promoter	122	87	262.061	0.670404	3.45972	2.12884	YKL112W;YCL058W-A;YDR173C;YER177W;YER159C;YKL005C;YJR060W;YNR010W;YBR112C;YKR034W;YML113W;YAL013W;YBR239C;YJR017C;YOR178C;YOL051W;YML051W;YEL009C;YDR096W;YJL110C;YNL021W;YDR295C;YPR179C;YDR225W;YDR224C;YKL032C;YOL002C;YNL239W;YLR451W;YMR043W;YPR070W;YMR112C;YDL005C;YOL135C;YBR193C;YPL038W;YDR253C;YGL035C;YGL209W;YNL076W;YMR070W;YDR397C;YDR043C;YKL057C;YKR082W;YPR168W;YKR064W;YHL020C;YBR279W;YGL02…
histone acetyltransferase complex	123	7	298.238	0.547681	1.61303	2.95351	YDR359C;YPR023C;YNL136W;YPL001W;YEL056W;YLL022C;YGR002C
SAGA complex	124	20	301.296	0.73106	1.0843	2.41793	YDR448W;YER164W;YGR252W;YPL254W;YDR176W;YPL047W;YCL010C;YGL066W;YOL148C;YDR392W;YBR081C;YLR055C;YBR111W-A;YDR167W;YDR145W;YBR198C;YGL112C;YMR236W;YHR099W;YMR223W
transcription factor TFIIIB complex	126	3	149.055	0.461117	0.252385	9.60783	YNL039W;YGR246C;YER148W
transcription factor TFIIIC complex	127	6	363.378	0.445158	2.70687	1.01243	YBR123C;YAL001C;YGR047C;YDR362C;YOR110W;YPL007C
flocculation	128	6	29.4448	0.364407	29.5842	0.282421	YAR050W;YKR102W;YIR019C;YHR211W;YAL063C;YAR062W;YHR213W
incipient cellular bud site	131	61	193.169	0.710398	1.5986	3.84925	YBR200W;YER155C;YPL115C;YNL271C;YNL233W;YAR014C;YCR038C;YLR319C;YLR353W;YNL161W;YAL041W;YLR229C;YBR023C;YBR109C;YGR189C;YJL085W;YBR102C;YHR061C;YDR309C;YMR192W;YPL249C;YKL189W;YCL024W;YHR102W;YDL240W;YLR190W;YNL293W;YOL112W;YHR023W;YOR326W;YNL289W;YDL127W;YDL179W;YER149C;YKR090W;YPR165W;YKR055W;YLR371W;YBR079C;YGL233W;YER008C;YFL005W;YDR166C;YPR055W;YKR100C;YHR149C;YBL061C;YNL243W;YGR229C;YKL079W…
establishment of mitotic spindle orientation	132	13	170.351	0.58012	3.03099	2.30684	YFL039C;YHR129C;YNL271C;YMR198W;YHR115C;YNL116W;YKR054C;YMR294W;YGL216W;YLL049W;YOR326W;YPL174C;YOR269W
polarisome	133	6	140.393	0.595077	-1.48261	-3.24834	YNL271C;YLR319C;YNL293W;YOL112W;YER149C;YLL021W
alpha-1,6-mannosyltransferase complex	136	6	236.765	0.956459	3.07601	2.42247	YEL036C;YJR075W;YDR245W;YJL183W;YPL050C;YML115C
Golgi cis cisterna	137	6	221.64	0.704619	2.1598	0.917578	YEL036C;YMR052W;YJR031C;YEL022W;YMR292W;YGL038C
Golgi trans cisterna	138	4	170.605	1.01556	14.4996	0.845689	YNL127W;YKL006C-A;YBL102W;YAR042W
Golgi membrane	139	127	238.666	0.672335	2.42895	2.90222	YDR264C;YEL036C;YPR029C;YLR242C;YCR068W;YJL178C;YDL149W;YOR079C;YIL004C;YLR078C;YLR220W;YGL223C;YGR120C;YER157W;YPR105C;YNL051W;YNL041C;YGL005C;YML071C;YDL145C;YKL179C;YOR311C;YDR141C;YGL200C;YLR080W;YFL048C;YHR123W;YGL054C;YML012W;YML067C;YAL042W;YDR373W;YEL042W;YBR187W;YJR040W;YGL020C;YER083C;YKR030W;YOR320C;YHL031C;YMR292W;YDR517W;YIL041W;YER039C;YLR309C;YDR367W;YPL145C;YDR483W;YPR159W;YNL024C…
acylglycerone-phosphate reductase activity	140	1	126.65	0	0.983834	0	YIL124W
cellular bud neck contractile ring	142	13	183.158	0.618053	3.78712	1.58345	YFL039C;YCL014W;YJR092W;YDL117W;YKL048C;YJR090C;YMR032W;YNL152W;YPL242C;YPR188C;YHR023W;YNL079C;YIL138C
cellular bud neck septin ring	144	9	192.807	0.580729	1.40521	2.92735	YNL166C;YCR002C;YJR076C;YHR107C;YLR314C;YMR032W;YDL225W;YBL061C;YEL040W
exocyst	145	8	324.548	0.658813	0.701371	6.14954	YJL085W;YBR102C;YLR166C;YGL233W;YER008C;YDR166C;YIL068C;YPR055W
microfilament motor activity	146	5	208.419	0.638591	0.465993	6.36611	YHR023W;YOR326W;YKL129C;YAL029C;YMR109W
actin cortical patch assembly	147	14	201.083	0.643546	2.47536	2.29542	YCR088W;YBR108W;YIL062C;YKL013C;YNL020C;YNL084C;YDL161W;YLR206W;YJR125C;YLL038C;YIR006C;YIL095W;YBL007C;YCR030C
1,3-beta-D-glucan synthase complex	148	4	229.544	0.999647	4.08664	1.47695	YLR342W;YMR306W;YGR032W;YPR165W
SNARE binding	149	9	314.94	0.807539	4.22787	1.35941	YGR142W;YER143W;YJL204C;YDR164C;YIL068C;YDR189W;YPR032W;YGL095C;YFL038C
recombinase activity	150	4	235.953	0.780317	8.05936	1.54308	YER179W;YDR296W;YER095W;YML032C
ubiquitin ligase complex	151	6	156.924	0.900192	-1.37445	-3.8475	YMR275C;YML111W;YLL036C;YER125W;YOR057W;YDL190C
rRNA modification	154	7	277.429	0.680663	3.40867	1.93884	YPL266W;YER127W;YOR201C;YMR228W;YLR197W;YLR165C;YPR137W
phosphorelay sensor kinase activity	155	1	71.622	0	0.646417	0	YIL147C
phosphorelay response regulator activity	156	4	88.7977	0.568696	3.81449	1.66026	YFL033C;YHR206W;YIL147C;YLR006C
protein phosphatase type 2A complex	159	5	219.116	0.456917	0.0272773	36.0704	YGL190C;YDL134C;YPL152W;YOR014W;YAL016W
phosphorelay signal transduction system	160	5	77.7715	0.645539	7.55075	1.32357	YFL033C;YHR206W;YIL147C;YLR006C;YDL235C
MAPK cascade involved in osmosensory signaling pathway	161	5	241.07	1.19049	3.55853	1.36875	YDR168W;YNR031C;YCR073C;YLR362W;YCL032W
tryptophan biosynthetic process	162	5	306.374	0.571871	5.64703	1.22322	YDR007W;YER090W;YKL211C;YDR354W;YGL026C
protein phosphatase type 1 complex	164	8	307.817	0.457349	0.962845	2.44129	YOR178C;YBR045C;YER054C;YER133W;YLR273C;YDR028C;YBR050C;YKL193C
MAPK cascade	165	5	306.212	0.462004	0.0602151	44.7882	YBL016W;YLR113W;YGR040W;YHR030C;YPR054W
nucleotide binding	166	789	228.416	0.691655	3.81359	2.46534	YNR016C;YAL054C;YLR153C;YFL039C;YAR015W;YNL220W;YOR128C;YGR204W;YGL234W;YGR061C;YDR226W;YER170W;YJR105W;YCR011C;YEL052W;YLR397C;YER017C;YER087W;YJL046W;YBR059C;YOR335C;YGL021W;YBL009W;YCL050C;YDR530C;YER036C;YDL192W;YDL137W;YOR094W;YOL058W;YER069W;YDR173C;YNL020C;YBR164C;YPL051W;YDR127W;YDL029W;YJR065C;YOR141C;YPR145W;YGR124W;YGL180W;YMR301C;YBL099W;YJR121W;YOR011W;YJL095W;YDR375C;YIL033C;YNR057C…
activation of MAPKKK activity involved in osmosensory signaling pathway	167	1	162.823	0	-2.40747	0	YLR006C
activation of MAPK activity involved in osmosensory signaling pathway	169	1	179.096	0	6.23536	0	YJL128C
sphingosine hydroxylase activity	170	1	474.861	0	1.85374	0	YDR297W
ribonuclease MRP activity	171	8	212.913	0.70307	0.614221	5.85866	RRP2;YNL221C;YNL282W;YBR257W;YAL033W;YGR030C;YBR167C;YBL018C;YHR062C
ribonuclease MRP complex	172	10	225.284	0.682416	0.164262	21.057	RRP2;YNL221C;YNL282W;YBR257W;YAL033W;YGR030C;YBR167C;YBL018C;YLR145W;YHR062C;YDR478W
inactivation of MAPK activity involved in osmosensory signaling pathway	173	5	283.669	0.433905	3.26719	1.61507	YDL006W;YER089C;YBL056W;YOR208W;YER075C
3&#39;-5&#39;-exoribonuclease activity	175	7	208.492	0.629694	2.96624	0.801771	YAL021C;YOL021C;YNR052C;YLR059C;YLR107W;YGR276C;YOR001W
nuclear exosome (RNase complex)	176	15	255.693	0.4451	1.9111	1.93084	YNL232W;YOL021C;YLR347C;YHR081W;YNR024W;YGR158C;YHR069C;YOL142W;YDL111C;YCR035C;YDR280W;YGR095C;YOR001W;YGR195W;YNL189W
cytoplasmic exosome (RNase complex)	177	11	278.215	0.501806	1.88322	2.03799	YNL232W;YOL021C;YGR158C;YHR069C;YOL142W;YDL111C;YCR035C;YDR280W;YGR095C;YGR195W;YOR076C
exosome (RNase complex)	178	12	265.468	0.452269	2.26066	1.76008	YNL232W;YOL021C;YHR081W;YGR158C;YHR069C;YOL142W;YDL111C;YCR035C;YDR280W;YGR095C;YOR001W;YGR195W
rRNA (adenine-N6,N6-)-dimethyltransferase activity	179	2	119.446	0.945371	9.8933	0.666959	YPL266W;YMR228W
rDNA binding	182	4	235.73	0.795183	0.945945	4.1489	YER164W;YBR245C;YJL076W;YGR063C
chromatin silencing at rDNA	183	22	280.125	0.525361	2.33076	1.32073	YDR448W;YER088C;YOR244W;YDR110W;YAL019W;YPL015C;YKR019C;YOR304W;YDR439W;YJL076W;YLR285W;YOR209C;YDR026C;YBR279W;YGL037C;YHR119W;YDL042C;YJL127C;YMR179W;YKR010C;YOL006C;YML109W
nuclear-transcribed mRNA catabolic process, nonsense-mediated decay	184	18	286.704	0.602902	1.89645	2.03678	YPL178W;YOL139C;YNL112W;YOL149W;YNL118C;YOR173W;YDR206W;YGL222C;YER035W;YOL123W;YMR080C;YHR077C;YLR363C;YNL016W;YOR076C;YMR125W;YGR072W;YGL173C
activation of MAPKKK activity	185	1	96.5235	0	-0.442742	0	YHL007C
activation of MAPKK activity	186	2	164.251	0.542301	0.907379	3.24347	YNR031C;YLR362W
inactivation of MAPK activity	188	1	54.3565	0	2.69604	0	YBR276C
MAPK cascade involved in cell wall organization or biogenesis	196	6	152.752	0.287722	0.0595458	80.2148	YDR490C;YOL100W;YDR466W;YIL113W;YLR362W;YDL159W
inactivation of MAPK activity involved in cell wall organization or biogenesis	200	4	377.988	0.694592	3.68012	0.888197	YNL053W;YDR162C;YOR208W;YIL113W
MAPK import into nucleus involved in osmosensory signaling pathway	208	1	179.096	0	6.23536	0	YJL128C
protein polyubiquitination	209	22	263.502	0.689388	2.4976	1.87772	YMR275C;YML111W;YDR054C;YOR371C;YJR090C;YGL141W;YIL046W;YGL087C;YER068W;YDR265W;YJL210W;YLR032W;YGL058W;YER125W;YOR339C;YDR092W;YBR082C;YDR059C;YER100W;YLL039C;YGR184C;YKL010C
NAD+ diphosphatase activity	210	1	376.681	0	-0.76058	0	YGL067W
tRNA-intron endonuclease activity	213	4	301.786	0.515444	2.53046	1.73483	YMR059W;YLR105C;YAR008W;YPL083C
tRNA-intron endonuclease complex	214	4	301.786	0.515444	2.53046	1.73483	YMR059W;YLR105C;YAR008W;YPL083C
tRNA 2&#39;-phosphotransferase activity	215	1	126.343	0	-5.00621	0	YOL102C
DNA secondary structure binding	217	3	83.3723	0.421619	7.46883	1.18559	YFL008W;YFR031C;YER161C
vacuolar proton-transporting V-type ATPase, V0 domain	220	7	167.429	0.696826	1.34791	2.18243	YMR054W;YPL234C;YHR026W;YEL027W;YLR447C;YCL005W-A;YOR270C
vacuolar proton-transporting V-type ATPase, V1 domain	221	8	244.868	0.600989	1.25672	3.03578	YDL185W;YHR039C-A;YPR036W;YBR127C;YOR332W;YKL080W;YGR020C;YEL051W
peptide-N4-(N-acetyl-beta-glucosaminyl)asparagine amidase activity	224	2	224.737	0.898177	2.43381	0.687815	YPL096W;YEL037C
N-acetylglucosaminylphosphatidylinositol deacetylase activity	225	1	91.636	0	-3.38623	0	YMR281W
microtubule cytoskeleton organization	226	8	274.221	0.86558	0.650231	4.88225	YJR108W;YNR035C;YOR058C;YAL020C;YJR070C;YDR150W;YHR172W;YNL126W
nuclear chromosome	228	20	197.097	0.786111	4.23464	2.69129	YLR394W;YPR135W;YDR499W;YDL003W;YPL082C;YCL061C;YHR120W;YOL090W;YCR092C;YFL003C;YDR097C;YHR124W;YER095W;YML032C;YNL216W;YLR321C;YGL213C;YBR289W;YHL022C;YNL273W
astral microtubule	235	9	202.539	1.02659	5.02297	1.94161	YHR129C;YBR160W;YEL061C;YKR054C;YDR130C;YMR294W;YLL049W;YPL174C;YBL031W
commitment complex	243	11	343.689	0.36498	3.27888	1.20807	YPL178W;YLR116W;YKL074C;YHR086W;YML046W;YGR074W;YLR147C;YIL061C;snR19;YDR240C;YMR125W;YLR298C
spliceosomal tri-snRNP complex assembly	244	5	177.066	0.784691	-3.52565	-0.475711	YBL074C;YMR268C;YGR091W;YHR165C;YKL173W
spliceosomal complex assembly	245	11	213.617	0.546552	1.30653	2.43899	YPR057W;YMR240C;YBR102C;YMR288W;YIR005W;YDL043C;YMR268C;YPR094W;YML049C;YFR005C;snR7-L;snR7-S;YNL138W-A
delta24(24-1) sterol reductase activity	246	1	473.57	0	8.27138	0	YGL012W
C-8 sterol isomerase activity	247	1	256.561	0	-1.47038	0	YMR202W
C-5 sterol desaturase activity	248	1	254.411	0	3.2678	0	YLR056W
C-22 sterol desaturase activity	249	1	301.676	0	6.88504	0	YMR015C
lanosterol synthase activity	250	1	240.197	0	2.80067	0	YHR072W
C-3 sterol dehydrogenase (C-4 sterol decarboxylase) activity	252	1	495.981	0	6.98429	0	YGL001C
3-keto sterol reductase activity	253	1	342.332	0	8.84561	0	YLR100W
C-4 methylsterol oxidase activity	254	1	479.908	0	9.99588	0	YGR060W
allantoin catabolic process	256	7	51.5931	1.05188	18.9149	0.537461	YIR027C;YIR029W;YIR032C;YIR028W;YIR031C;YNL314W;YBR208C
nitrilase activity	257	1	34.3865	0	21.1814	0	YIL164C
mitochondrial chromosome	262	3	302.591	0.741632	3.71178	0.668536	YMR072W;YJR144W;YPL029W
mitochondrial fission	266	7	261.38	0.855757	1.67715	1.58401	YKR036C;YLL001W;YIL065C;YPR083W;YJL112W;YDR150W;YFR004W
polysaccharide biosynthetic process	271	1	623.552	0	-2.43145	0	YDR221W
polysaccharide catabolic process	272	8	259.936	0.360966	1.14971	3.08159	YLR307W;YLR308W;YLR286C;YDR371W;YIL099W;YIL123W;YNL066W;YKR042W
mitochondrial proton-transporting ATP synthase, stator stalk	274	3	380.42	0.28837	2.6168	1.08486	YPL078C;YDR298C;YKL016C
mitochondrial proton-transporting ATP synthase complex, catalytic core F(1)	275	1	30.173	0	22.697	0	YPL271W
mitochondrial proton-transporting ATP synthase complex, coupling factor F(o)	276	8	298.051	0.36895	1.62609	2.47281	YLR295C;YDR377W;YML081C-A;YOL077W-A;YPR020W;YPL078C;Q0085;YKL016C;Q0080;Q0130;YDR322C-A
[cytochrome c]-lysine N-methyltransferase activity	277	1	231.452	0	6.95704	0	YHR109W
mitotic cell cycle	278	8	190.581	0.612305	2.53308	1.6071	YFR028C;YDL164C;YBR088C;YBR267W;YOR217W;YOR315W;YHR152W;YEL002C
nuclear division	280	2	274.147	0.762138	-0.0554823	-36.4205	YGR092W;YKL172W
mitotic cytokinesis	281	6	237.383	0.485666	3.95074	1.13018	YJR076C;YAR019C;YLR314C;YPR111W;YMR032W;YNL152W
cellular bud site selection	282	21	227.662	0.621566	1.74649	2.08086	YOR129C;YOR094W;YGL174W;YEL029C;YNR027W;YLR074C;YCR047C;YER014C-A;YCR063W;YGR262C;YOR299W;YLR353W;YGR041W;YAL041W;YLR330W;YDR420W;YOR301W;YLR084C;YGR152C;YHL007C;YOL072W
1-phosphatidylinositol-3-phosphate 5-kinase activity	285	1	82.253	0	1.03974	0	YFR019W
magnesium ion binding	287	55	222.479	0.684385	2.09655	4.44982	YNL220W;YDR380W;YNR057C;YAL038W;YJL005W;YER166W;YDR093W;YMR162C;YAL026C;YGR254W;YHR174W;YOR393W;YPL281C;YMR323W;YPL231W;YLR060W;YER055C;YNL037C;YOR136W;YDL066W;YLR174W;YNL009W;YMR108W;YBR011C;YOR155C;YCL018W;YIL094C;YGL154C;YPR047W;YHR168W;YIL048W;YLR151C;YEL058W;YLR044C;YLR134W;YGR087C;YKL127W;YMR105C;YMR267W;YPL148C;YMR278W;YKL181W;YER099C;YHL011C;YBL068W;YOL061W;YOR347C;YKL113C;YOR346W;YMR234W…
nuclear-transcribed mRNA catabolic process, deadenylation-dependent decay	288	11	241.812	0.811596	2.83769	3.0822	YAL021C;YDL165W;YCR093W;YJR091C;YJL124C;YPR042C;YLL013C;YGL014W;YJL140W;YDR172W;YER049W
nuclear-transcribed mRNA poly(A) tail shortening	289	7	124.184	0.610385	2.42382	4.68052	YAL021C;YDL165W;YCR093W;YIL038C;YPR072W;YNR052C;YOR359W
deadenylation-dependent decapping of nuclear-transcribed mRNA	290	11	213.74	0.686544	2.54039	1.62144	YOL149W;YNL118C;YLR270W;YOR173W;YDL160C;YDR370C;YKL204W;YGL222C;YER035W;YJL124C;YCR077C
nuclear-transcribed mRNA catabolic process, exonucleolytic	291	1	255.029	0	-6.00634	0	YDR404C
ferric-chelate reductase activity	293	9	127.476	1.29486	14.5694	0.849267	YGL160W;YLR214W;YKL220C;YOR381W;YNR060W;YOR384W;YLL051C;YOL152W;YLR047C
nuclear-transcribed mRNA catabolic process, endonucleolytic cleavage-dependent decay	294	1	156.294	0	-0.0755139	0	YNL001W
adenine nucleotide transmembrane transporter activity	295	1	156.359	0	-3.63013	0	YPR128C
spermine transport	296	4	194.253	0.596172	-1.47793	-1.92464	YLL028W;YGR138C;YPR156C;YOR273C
spermine transmembrane transporter activity	297	4	194.253	0.596172	-1.47793	-1.92464	YLL028W;YGR138C;YPR156C;YOR273C
endopolyphosphatase activity	298	2	308.158	0.64299	-1.48724	-3.52658	YOR163W;YDR452W
retrograde transport, vesicle recycling within Golgi	301	4	185.231	0.706341	-0.797273	-3.63852	YGL223C;YGR120C;YER157W;YPR105C
response to reactive oxygen species	302	2	499.244	0.180687	2.32422	0.166688	YDR256C;YGR088W
response to singlet oxygen	304	3	103.321	1.28667	17.684	1.13085	YNR074C;YHR206W;YML007W
extrinsic component of vacuolar membrane	306	3	275.231	0.507682	0.127299	8.53895	YLR148W;YPL180W;YLR386W
cyclin-dependent protein kinase holoenzyme complex	307	17	235.372	0.549922	1.13724	4.59011	YLR226W;YBR160W;YBR135W;YGR108W;YGL215W;YPL256C;YNL289W;YGL134W;YDL127W;YHR071W;YER059W;YIL050W;YPL219W;YDL179W;YOL001W;YPL031C;YPR161C
nicotinamide-nucleotide adenylyltransferase activity	309	3	282.951	0.827697	11.0452	0.98743	YLR328W;YGR010W;YCL047C
xanthine phosphoribosyltransferase activity	310	1	72.4555	0	-2.01899	0	YJR133W
sulfite transport	316	1	374.478	0	6.22757	0	YPL092W
sulfite transmembrane transporter activity	319	1	374.478	0	6.22757	0	YPL092W
re-entry into mitotic cell cycle	320	1	78.0315	0	0.149477	0	YJL187C
re-entry into mitotic cell cycle after pheromone arrest	321	9	288.136	0.738817	2.28896	1.76707	YPL256C;YGR271C-A;YLR238W;YNL127W;YMR052W;YFR008W;YMR029C;YIL122W;YDR200C
fungal-type vacuole	324	105	194.492	0.667095	6.85525	1.70665	YIL158W;YKL103C;YBR286W;YPR026W;YJR001W;YNL101W;YER119C;YIL088C;YNL275W;YBR290W;YNL305C;YLR220W;YNL298W;YNL336W;YBR302C;YML132W;YFL062W;YJR161C;YGR295C;YOR316C;YNR028W;YBR161W;YOL007C;YOL052C-A;YHR132C;YLR299W;YGR254W;YHR174W;YCR075C;YPL221W;YLL043W;YLL051C;YBR187W;YJR040W;YDL010W;YBR014C;YGR223C;YJR054W;YBR205W;MALT;YKL165C;YOR288C;YOR150W;YDL046W;YPR075C;YNL015W;YPL154C;YNL326C;YDR281C;YOL084W;…
fungal-type vacuole lumen	328	11	233.35	0.575975	3.36138	2.11417	YHR113W;YJL172W;YOR223W;YKR039W;YDL046W;YPL154C;YEL060C;YJL151C;YDL123W;YLR178C;YIL089W
fungal-type vacuole membrane	329	165	237.317	0.711657	3.97616	2.45978	YCR011C;YER017C;YBR132C;YOR034C;YGL156W;YBR128C;YFR021W;YPL100W;YBL078C;YJR001W;YKL146W;YNL101W;YER119C;YLL015W;YBR290W;YPL215W;YLR220W;YLR229C;YNL336W;YFL062W;YHR175W;YHR028C;YPL265W;YDR284C;YFL048C;YLR083C;YPL236C;YFR019W;YER056C;YCR028C;YFL041W;YNL325C;YLL051C;YLR047C;YBR207W;YAL022C;YBR187W;YML121W;YGR163W;YMR195W;YJR138W;YDR497C;YDR229W;YHR186C;YOR099W;YBR205W;YJL100W;YOL060C;YDL054C;YOL119C…
template for synthesis of G-rich strand of telomere DNA activity	332	0	NaN	NaN	NaN	NaN	TER1
telomerase catalytic core complex	333	1	310.308	0	4.61486	0	YLR318W;TER1
3-hydroxyanthranilate 3,4-dioxygenase activity	334	1	274.354	0	0.782559	0	YJR025C
RNA cap binding	339	3	268.431	0.444488	1.08396	4.59465	YPL178W;YJL124C;YMR125W
transcription export complex	346	3	257.073	0.291952	-0.377467	-3.96205	YDL084W;YNL253W;YDR381W
mRNA branch site recognition	348	3	247.802	0.45188	-0.970624	-1.06205	YDR364C;YKL074C;YBR237W
generation of catalytic spliceosome for first transesterification step	349	9	174.364	0.51844	0.0776957	39.3823	YLR323C;YIR005W;YLL036C;YNR011C;YKL173W;YBR152W;YLR424W;YDR416W;YKL095W
generation of catalytic spliceosome for second transesterification step	350	9	262.255	0.725007	0.506008	5.13539	YDR364C;YMR213W;YJR050W;YKR086W;YGR006W;YER013W;YAL032C;YHR165C;YDR088C;snR6;snR7-L;snR7-S
cis assembly of pre-catalytic spliceosome	354	2	483.019	0.291368	-0.110762	-17.3577	YLR117C;YDR243C
Group I intron splicing	372	8	224.431	1.01735	4.9727	2.73086	Q0115;Q0120;YHL038C;YOR350C;YIR021W;YDR194C;YPR134W;YLR382C;YGR222W;YPL029W
Group II intron splicing	373	1	684.986	0	1.22592	0	YDR194C
RNA exon ligation	378	1	65.7095	0	-2.14973	0	YKR086W
tRNA-type intron splice site recognition and cleavage	379	4	301.786	0.515444	2.53046	1.73483	YMR059W;YLR105C;YAR008W;YPL083C
first spliceosomal transesterification activity	384	12	200.388	0.51987	0.623426	3.76333	YMR213W;YLR117C;YDL209C;YIR005W;YJR050W;YBR188C;YLL036C;YAL032C;YPR101W;YDR416W;YGR129W;YKL095W
second spliceosomal transesterification activity	386	13	261.765	0.644651	0.399896	5.70477	YDR364C;YMR213W;YLR117C;YDL209C;YJR050W;YKR086W;YGR006W;YER013W;YAL032C;YHR165C;YDR088C;snR7-L;snR7-S;YDR416W;YGR129W
spliceosomal snRNP assembly	387	3	287.892	0.617513	1.2053	5.47084	YDL209C;YGR091W;YLR298C
spliceosome conformational change to release U4 (or U4atac) and U1 (or U11)	388	3	207.521	1.04822	7.54301	1.20958	YER172C;YGR075C;snR6;YKL173W
mRNA 3&#39;-splice site recognition	389	3	224.812	0.443914	-1.04822	-2.81001	YDR364C;YJR050W;YHR165C
spliceosomal complex disassembly	390	6	231.464	0.403943	2.03544	2.74959	YGL128C;YOR204W;YKR022C;YER013W;YGL120C;YLR424W
mRNA 5&#39;-splice site recognition	395	2	267.762	0.450753	5.56273	0.823653	snR20;YML046W;snR19;snR7-L;snR7-S;YLR298C
mRNA splicing, via spliceosome	398	82	247.969	0.591797	1.66522	2.12279	YGL174W;YCR063W;YPL178W;YMR213W;YMR240C;YNL286W;YDR163W;YDL209C;YDR482C;YGR278W;YLR323C;YNL245C;YKL149C;YPR082C;YGR093W;YBR065C;YMR288W;YOR319W;YNR032C-A;YIR005W;YPL213W;YBL026W;YLR438C-A;YER112W;YER146W;YDR378C;YNL147W;YJR022W;snR20;YPL184C;YIR009W;YLR116W;YBR119W;YHR086W;YDR432W;YBR188C;YKR022C;YLR016C;YGR006W;YJL203W;YDR473C;YGR091W;YPR178W;YKL012W;YDR235W;YAL032C;YPL151C;YBR055C;YHR165C;YDL03…
four-way junction DNA binding	400	6	395.595	0.617199	-1.15254	-4.49326	YDR174W;YIL072W;YOL090W;YDR097C;YLR032W;YPL024W
Y-form DNA binding	403	3	131.302	0.651663	5.00886	2.89137	YOL090W;YCR092C;YLR032W
heteroduplex DNA loop binding	404	6	247.346	0.586114	5.67331	1.63878	YMR167W;YHR120W;YOL090W;YCR092C;YDL002C;YNL082W
double-strand/single-strand DNA junction binding	406	2	93.58	0.834942	7.53933	2.58921	YOL090W;YCR092C
pre-autophagosomal structure	407	31	248.364	0.689379	0.829459	5.73919	YGL180W;YPR049C;YBR217W;YBR128C;YMR159C;YLR423C;YFR021W;YOL082W;YNL242W;YDL113C;YLR431C;YJL178C;YPL166W;YDR022C;YLR211C;YPL149W;YHR171W;YBL078C;YDL149W;YKR068C;YML077W;YKR019C;YJL036W;YJL083W;YBR254C;YDR246W;YDR472W;YOR115C;YDR108W;YLR240W;YFL038C
EKC/KEOPS complex	408	5	111.78	0.599241	1.33966	6.67077	YGR262C;YML036W;YJL184W;YKR038C;YKR095W-A
positive regulation of transcription by galactose	411	4	220.924	0.554344	3.67687	1.63312	YBR020W;YNL098C;YCR081W;YNL025C
histone peptidyl-prolyl isomerization	412	2	83.7322	0.624484	-2.58287	-1.19673	YML074C;YLR449W
protein peptidyl-prolyl isomerization	413	14	282.14	0.731568	2.37826	2.02601	YDR155C;YHR057C;YML078W;YCR069W;YDR304C;YLR216C;YJR032W;YNR028W;YPL064C;YJR017C;YNL135C;YDR519W;YIL153W;YPL152W
regulation of histone H3-K36 methylation	414	1	368.349	0	1.37223	0	YGR116W
negative regulation of histone H3-K36 methylation	415	1	46.758	0	-0.397207	0	YLR449W
HIR complex	417	4	206.595	0.712647	2.39628	1.35626	YBL008W;YOR038C;YJR140C;YBR215W
autophagic vacuole membrane	421	2	120.984	0.47263	-1.78885	-0.0256423	YGL180W;YBL078C
mitochondrion degradation	422	29	200.527	0.638041	3.62954	1.99973	YKL037W;YGL180W;YLL042C;YPR049C;YBR217W;YPR185W;YMR159C;YLR423C;YNL242W;YDL113C;YPL100W;YPL166W;YNR007C;YDR022C;YIL146C;YLR356W;YNL223W;YPL149W;YHR171W;YBL078C;YDL149W;YPL250C;YCR079W;YBL103C;YJL036W;YKR042W;YOR043W;YIL165C;YOR019W
carbon catabolite regulation of transcription from RNA polymerase II promoter	429	1	54.501	0	14.4883	0	YIL154C
regulation of transcription from RNA polymerase II promoter by glucose	430	1	211.283	0	7.15307	0	YER028C
positive regulation of transcription from RNA polymerase II promoter by glucose	432	1	738.817	0	1.09488	0	YDR169C
negative regulation of transcription from RNA polymerase II promoter by glucose	433	10	292.224	0.593234	2.27154	2.40741	YPL075W;YGL035C;YGL209W;YDR043C;YBR066C;YPL002C;YGR116W;YCR084C;YJR102C;YLR417W
positive regulation of transcription from RNA polymerase II promoter by galactose	435	4	300.812	0.660881	-0.383024	-9.41334	YDR009W;YPL248C;YDR443C;YPL042C
carbon catabolite activation of transcription from RNA polymerase II promoter	436	9	182.713	0.831067	2.07458	4.55084	YLR256W;YGL237C;YBL021C;YKL109W;YOR358W;YBR289W;YPL016W;YJL176C;YPL230W
core TFIIH complex	439	7	276.74	0.724042	1.02918	4.17143	YER171W;YLR005W;YIL143C;YDR311W;YPL122C;YPR056W;YDR079C-A
MIS12/MIND type complex	444	1	63.595	0	4.63847	0	YIR010W
THO complex part of transcription export complex	445	4	341.507	0.824632	-1.21837	-2.57714	YDR138W;YML062C;YNL139C;YHR167W
nucleoplasmic THO complex	446	4	341.507	0.824632	-1.21837	-2.57714	YDR138W;YML062C;YNL139C;YHR167W
endonucleolytic cleavage in ITS1 to separate SSU-rRNA from 5.8S rRNA and LSU-rRNA from tricistronic	447	42	221.699	0.56504	1.39698	5.34417	YOR078W;YCR047C;YHR169W;YLR129W;YLR186W;YBR247C;YNR054C;YDR339C;YLR051C;YNL308C;YCL059C;YFR001W;YJR002W;YPR112C;YPR144C;YDL148C;YGR251W;YOR310C;YJL010C;YOR145C;YCR057C;YOL010W;YGL171W;YGR214W;YLR048W;YDR450W;YML026C;YKR057W;YJL136C;YMR229C;YOR294W;YDL153C;snR10;snR17a;snR17b;YDR457W;YJL109C;YKL099C;YLR222C;YML093W;YJL069C;YBL004W;YOR004W;YDR449C;YER082C
cleavage in ITS2 between 5.8S rRNA and LSU-rRNA of tricistronic rRNA transcript (SSU-rRNA, 5.8S rRNA	448	3	110.802	0.397895	-3.68083	-0.986483	YLL035W;YKR063C;YDR457W
enzyme-directed rRNA 2&#39;-O-methylation	453	1	32.7115	0	30.7325	0	YCL054W
snoRNA guided rRNA pseudouridine synthesis	454	0	NaN	NaN	NaN	NaN	snR189;snR3;snR32;snR34;snR35;snR49
enzyme-directed rRNA pseudouridine synthesis	455	1	300.064	0	1.76409	0	YOR243C
maturation of 5.8S rRNA	460	1	105.631	0	-6.63702	0	YKR063C
endonucleolytic cleavage to generate mature 3&#39;-end of SSU-rRNA from (SSU-rRNA, 5.8S rRNA, LSU-rR	461	4	171.169	0.310332	0.107867	32.0508	YGR214W;YLR048W;YKR057W;YJL136C
maturation of SSU-rRNA from tricistronic rRNA transcript (SSU-rRNA, 5.8S rRNA, LSU-rRNA)	462	65	265.901	0.559408	1.86048	2.03747	YDR299W;YOR078W;YKL078W;YPL266W;YLR129W;YMR128W;YGR271C-A;YGR145W;YIL019W;YDR021W;YDL166C;YAL035W;YLR068W;YMR290C;YLR192C;;YPL126W;YOR056C;YDL148C;YGR251W;YGR103W;YGL120C;YCR057C;YOR119C;YNL207W;YDR025W;YBR048W;YDR064W;YCR031C;YJL191W;YMR143W;YDL083C;YLR441C;YML063W;YHL015W;YGR118W;YPR132W;YER074W;YIL069C;YKL156W;YHR021C;YPL090C;YBR181C;YBL072C;YER102W;YPL081W;YBR189W;YPL012W;YHR065C;YOR287C;YDL1…
maturation of LSU-rRNA from tricistronic rRNA transcript (SSU-rRNA, 5.8S rRNA, LSU-rRNA)	463	30	220.325	0.543966	2.1572	3.3786	YDL031W;YNR038W;YKR024C;YLR276C;YMR049C;YMR290C;YKL021C;YAL025C;YBR142W;YPL211W;YOL041C;YNL061W;YPL043W;YPL146C;YGR103W;YOL144W;YER126C;YGL120C;YGL246C;YNL002C;YHR088W;YKR081C;YDL191W;YDL136W;YPR143W;YCL054W;YHR066W;YPR016C;YKL014C;YOR272W
endonucleolytic cleavage in ITS1 upstream of 5.8S rRNA from tricistronic rRNA transcript (SSU-rRNA,	464	2	278.49	0.419387	1.04392	4.99503	YGL078C;YMR229C
exonucleolytic trimming to generate mature 5&#39;-end of 5.8S rRNA from tricistronic rRNA transcript	465	1	157.672	0	-0.579951	0	YNL002C
maturation of 5.8S rRNA from tricistronic rRNA transcript (SSU-rRNA, 5.8S rRNA, LSU-rRNA)	466	18	233.416	0.562223	3.56001	2.42817	YDL031W;YNR038W;YMR049C;YKL021C;YAL025C;YBR142W;YGR103W;YER126C;YGL120C;YGL246C;YLR145W;YHR088W;YKR081C;YPR143W;YCL054W;YPR016C;YKL014C;YOR272W
exonucleolytic trimming to generate mature 3&#39;-end of 5.8S rRNA from tricistronic rRNA transcript	467	18	259.423	0.471244	2.66398	1.34576	YNL232W;YOL021C;YLR293C;YHR081W;YNR024W;YGR158C;YJL050W;YLR059C;YLR107W;YGR276C;YHR069C;YOL142W;YDL111C;YCR035C;YDR280W;YGR095C;YOR001W;YGR195W
cleavage involved in rRNA processing	469	3	189.802	0.465676	-0.771936	-4.18367	YDL208W;YHR072W-A;YOR287C
maturation of LSU-rRNA	470	7	132.727	0.849503	5.80388	1.62827	YKR063C;YGL076C;YPL198W;YHL033C;YLL045C;YFL002C;YNR046W
endonucleolytic cleavage to generate mature 5&#39;-end of SSU-rRNA from (SSU-rRNA, 5.8S rRNA, LSU-rR	472	31	249.231	0.51951	0.465389	7.83296	YOR078W;YHR169W;YLR129W;YLR186W;YNR054C;YDR339C;YLR051C;YFR001W;YJR002W;YPR112C;YPR144C;YDL148C;YGR251W;YOR310C;YJL010C;YOR145C;YCR057C;YOL010W;YGL171W;YMR229C;YDL153C;snR10;snR17a;snR17b;YDR457W;YJL109C;YKL099C;YLR222C;YML093W;YJL069C;YBL004W;YOR004W;YDR449C;YER082C
endonucleolytic cleavage of tricistronic rRNA transcript (SSU-rRNA, 5.8S rRNA, LSU-rRNA)	479	1	148.263	0	5.07563	0	YHR021C
endonucleolytic cleavage in 5&#39;-ETS of tricistronic rRNA transcript (SSU-rRNA, 5.8S rRNA, LSU-rRN	480	29	233.365	0.505538	0.319586	11.6634	YHR169W;YLR129W;YLR186W;YNR054C;YDR339C;YLR051C;YFR001W;YJR002W;YPR112C;YPR144C;YDL148C;YGR251W;YOR310C;YJL010C;YCR057C;YOL010W;YGL171W;YMR229C;YDL153C;snR17a;snR17b;YDR457W;YJL109C;YKL099C;YLR222C;YML093W;YJL069C;YBL004W;YOR004W;YDR449C;YER082C
maturation of 5S rRNA	481	1	195.788	0	-0.987765	0	YOR308C
box C/D snoRNP assembly	492	6	242.114	0.960228	1.23178	2.81824	YMR186W;YPL240C;YHR034C;YDR190C;YPL235W;YCR060W
box H/ACA snoRNP assembly	493	2	280.72	0.554056	6.84676	0.555996	YNL124W;YIL104C
box C/D snoRNA 3&#39;-end processing	494	2	233.734	1.17452	10.8069	0.759321	YDL014W;YGR280C
box H/ACA snoRNA 3&#39;-end processing	495	1	506.861	0	-6.38213	0	YLR175W
RNA polymerase I upstream activating factor complex	500	5	209.489	0.611391	0.151316	10.695	YBL025W;YLR141W;YMR270C;YER148W;YOR295W
flocculation via cell wall protein-carbohydrate interaction	501	4	26.3019	0.262288	32.9945	0.138883	YAR050W;YKR102W;YHR211W;YAL063C
proteasome complex	502	46	252	0.664676	4.18578	2.10768	YFL007W;YHR052W;YDR069C;YHL030W;YGL141W;YER012W;YOR362C;YPR103W;YJL001W;YFR050C;YMR314W;YOL038W;YBL041W;YML092C;YGR135W;YOR157C;YGR253C;YER094C;YEL037C;YGL058W;YHR027C;YHR200W;YFR004W;YFR052W;YLR421C;YGL004C;YIL075C;YER021W;YDL147W;YDL097C;YPR108W;YOR261C;YDR427W;YKL145W;YDL007W;YDR394W;YOR259C;YOR117W;YGL048C;YGL011C;YDR363W-A;YDR177W;YBR082C;YDR059C;YFR010W;YBR173C
glycosylphosphatidylinositol-N-acetylglucosaminyltransferase (GPI-GnT) complex	506	6	264.257	0.377089	0.251788	13.1911	YPL096C-A;YGR216C;YNL038W;YDR437W;YPL076W;YPL175W
oxidized pyrimidine nucleobase lesion DNA N-glycosylase activity	703	2	175.838	0.588112	-1.93146	-0.269146	YAL015C;YOL043C
meiotic DNA double-strand break processing	706	7	231.319	0.375649	0.428447	7.59416	YBR160W;YHR164C;YOR033C;YMR224C;YNL250W;YGL175C;YMR190C
meiotic DNA recombinase assembly	707	4	409.659	0.366204	2.35873	1.11228	YPL121C;YDR076W;YDR004W;YHR079C-A
meiotic joint molecule formation	709	3	155.81	0.712133	9.06057	1.6591	YER179W;YER095W;YML032C
meiotic mismatch repair	710	12	261.879	0.651148	3.62674	1.96051	YMR167W;YPL164C;YHR120W;YOL090W;YCR092C;YFL003C;YDL154W;YDR097C;YNL082W;YBR088C;YPL022W;YML095C
resolution of meiotic recombination intermediates	712	5	337.965	0.204073	1.18774	2.45481	YMR001C;YBR098W;YDR386W;YPL022W;YNL088W
meiotic heteroduplex formation	713	1	328.392	0	7.82091	0	YMR167W
nucleotide-excision repair, DNA damage recognition	715	3	271.864	0.246593	1.63503	2.87482	YMR201C;YBR114W;YJR052W
photoreactive repair	719	1	23.6055	0	29.1606	0	YOR386W
(R,R)-butanediol dehydrogenase activity	721	1	35.73	0	21.908	0	YAL060W
telomere maintenance via recombination	722	32	180.899	0.80531	11.1461	1.65847	YDL074C;YGR262C;YML036W;YJL184W;YLR052W;YOR189W;YER092W;YGL150C;YKR038C;YBR136W;YLR288C;YDL002C;YKR095W-A;YML061C;YNL250W;YER095W;YML032C;YGL163C;YDR004W;YDL059C;YGL058W;YAR007C;YNL312W;YJL173C;YMR190C;TER1;YDR545W;YER190W;YGR296W;YLR466W;YLR467W;YNL339C;YPL283C
telomere maintenance	723	37	222.781	0.59273	1.79031	4.28163	YLR015W;YGR262C;YDL220C;YML036W;YKL054C;YHR164C;YOR144C;YLR233C;YOR033C;YCL011C;YJL184W;YMR186W;YLR052W;YKR038C;YBR136W;YCL061C;YML061C;YNL250W;YNL216W;YBR275C;YHR031C;YGL175C;YHR119W;YMR190C;YDL013W;YER116C;YLR150W;YGL169W;YAR003W;YKL018W;YBR175W;YBL088C;YGR099W;YHR167W;YDR369C;YMR284W;YMR106C
double-strand break repair via homologous recombination	724	19	267.57	0.623957	2.68519	2.47221	YDL074C;YMR078C;YOR144C;YDR363W;YEL019C;YDR075W;YPL022W;YML032C;YGL058W;YAR007C;YNL312W;YJL173C;YLR357W;YMR190C;YOL034W;YLR383W;YBR289W;YMR284W;YMR106C
recombinational repair	725	13	237.409	0.832423	1.05442	3.33053	YIL132C;YPL194W;YDR440W;YJL090C;YJR144W;YPR164W;YLR320W;YIR002C;YDR113C;YLR376C;YHL006C;YDR078C;YOL034W
double-strand break repair via break-induced replication	727	26	230.419	0.513591	0.0212818	183.93	YLR103C;YDL017W;YPR135W;YJL090C;YIL150C;YBL023C;YEL032W;YPR019W;YLR274W;YGL201C;YBR202W;YMR224C;YDR386W;YML061C;YJR043C;YDR013W;YJL072C;YOL146W;YNL250W;YML032C;YKL108W;YGL113W;YDR489W;YLR135W;YJR046W;YMR284W
gene conversion at mating-type locus, DNA double-strand break formation	728	1	47.152	0	11.124	0	YDL227C
DNA double-strand break processing	729	5	204.237	0.656912	0.911334	3.37607	YOR033C;YAL019W;YBR275C;YGL175C;YMR190C
DNA recombinase assembly	730	7	324.922	0.685874	1.12764	2.96795	YIL132C;YLR376C;YML032C;YDR076W;YDR004W;YHL006C;YDR078C
DNA synthesis involved in DNA repair	731	1	352.041	0	3.37902	0	YNL102W
DNA strand renaturation	733	8	223.037	0.648195	1.69112	2.23371	YHR164C;YDR291W;YJR144W;YNL218W;YML095C;YML032C;YDL059C;YKL108W
gene conversion at mating-type locus, DNA repair synthesis	734	2	288.493	0.311517	2.60886	0.417489	YNL102W;YKL113C
removal of nonhomologous ends	735	4	177.169	1.02071	4.257	2.94979	YOL090W;YCR092C;YPL022W;YML095C
double-strand break repair via single-strand annealing, removal of nonhomologous ends	736	4	257.751	0.759853	0.974538	4.18719	YPL022W;YML095C;YAL027W;YLR135W
DNA catabolic process, endonucleolytic	737	11	158.899	0.390218	1.34252	5.97857	YKL114C;YBL019W;YIR027C;YHR164C;YAL015C;YOL043C;YML060W;YKL113C;YGL175C;YBR228W;YMR262W
DNA catabolic process, exonucleolytic	738	2	262.94	0.0879539	2.11113	1.45141	YBR163W;YOR258W
karyogamy	741	10	215.096	0.786809	6.88259	1.59839	YDR022C;YKR054C;YPR141C;YCL055W;YMR065W;YPL269W;YGL075C;YJL019W;YAL047C;YGL173C
karyogamy involved in conjugation with cellular fusion	742	15	228.711	0.502449	2.81912	3.03323	YCL029C;YMR198W;YBR109C;YMR232W;YHR005C;YJL073W;YNL188W;YJL034W;YPR141C;YCL055W;YMR065W;YHR073W;YIL037C;YPL192C;YDR356W
nuclear migration involved in conjugation with cellular fusion	743	5	184.067	0.620029	0.137407	44.6559	YCL029C;YMR198W;YHR005C;YPR141C;YJL019W
conjugation	746	5	145.466	0.768536	5.04411	1.77548	YCR089W;YBL016W;YDL223C;YNL279W;YLR313C
conjugation with cellular fusion	747	17	249.525	0.590874	3.77314	1.34489	YJL170C;YLR110C;YLR229C;YLR330W;YLL043W;YMR232W;YGR238C;YGL099W;YDL039C;YCR009C;YBR095C;YMR305C;YGR279C;YBR081C;YHR066W;YDR312W;YHR084W
response to pheromone involved in conjugation with cellular fusion	749	3	142.389	0.701027	8.17063	2.0638	YLR040C;YDL165W;YCR093W
pheromone-dependent signal transduction involved in conjugation with cellular fusion	750	25	268.882	0.69088	5.10057	2.24664	YCL058W-A;YDR085C;YLR229C;YJL157C;YBL016W;YCL058C;YDL100C;YHR005C;YGR040W;YNL173C;YPL187W;YGL089C;YDR461W;YNL145W;YDL006W;YOR127W;YJL080C;YLR362W;YJR086W;YFL026W;YHL007C;YKL178C;YOR212W;YDR103W;YCL032W
cell cycle arrest in response to pheromone	751	3	176.676	0.376674	1.0424	0.760705	YJL157C;YJR090C;YPR075C
agglutination involved in conjugation with cellular fusion	752	4	297.005	0.522124	5.40566	0.33662	YNR044W;YGL032C;YLR110C;YJR004C
cell morphogenesis involved in conjugation with cellular fusion	753	8	199.824	0.945721	2.08789	4.35693	YDR085C;YBR200W;YBR040W;YCR089W;YDL223C;YNR032C-A;YOL111C;YKR031C
adaptation of signaling pathway by response to pheromone involved in conjugation with cellular fusio	754	14	172.232	1.01184	0.432792	10.0608	YIL015W;YML057W;YLR433C;YKL190W;YMR025W;YDR179C;YHR005C;YNL053W;YBR276C;YDL216C;YOL117W;YIL113W;YLR452C;YJR084W
cytogamy	755	9	125.072	0.705226	7.1021	1.49089	YBR040W;YCR089W;YCL027W;YMR232W;YIL026C;YHR158C;YDL240W;YFL026W;YKL178C
cell morphogenesis involved in conjugation	767	2	451.077	0.514613	3.99885	1.20977	YDR085C;YLR332W
peptide pheromone export	770	1	44.36	0	12.4794	0	YKL209C
mating pheromone activity	772	6	194.586	0.684881	9.91586	1.45975	YCL066W;YCR040W;YPL187W;YGL089C;YDR461W;YNL145W
phosphatidyl-N-methylethanolamine N-methyltransferase activity	773	1	173.134	0	1.56506	0	YJR073C
adenyl-nucleotide exchange factor activity	774	7	283.654	0.266356	1.51146	1.64536	YBR101C;YKL073W;YOR232W;YIL115C;YOL031C;YPL106C;YBR169C
chromosome, centromeric region	775	66	263.804	0.598971	2.79649	2.54963	YBR211C;YKL052C;YML102W;YJR060W;YGR140W;YLR175W;YHR166C;YDL017W;YMR168C;YDR254W;YFR046C;YKL049C;YCR086W;YMR094W;YPL018W;YLR381W;YDR016C;YKR083C;YBR233W-A;YDR320C-A;YGR113W;YDR052C;YIR010W;YGL061C;YAL019W;YGR252W;YBL008W;YPL204W;YKL138C-A;YBR107C;YPL209C;YIL026C;YDR532C;YDR439W;YDL003W;YPR046W;YDR318W;YJR135C;YKL089W;YIL106W;YAL034W-A;YIL144W;YDR383C;YLR315W;YJR112W;YPL233W;YOL069W;YGR179C;YPL268W…
kinetochore	776	51	258.267	0.584678	2.62787	2.45908	YBR211C;YKL052C;YCL029C;YGR188C;YJR060W;YHR166C;YDR254W;YFR046C;YGR218W;YKL049C;YPL018W;YLR381W;YDR016C;YKR083C;YBR233W-A;YDR320C-A;YGR113W;YIR010W;YGL061C;YKL138C-A;YBR107C;YPL209C;YDR532C;YGL086W;YPR046W;YDR318W;YJR135C;YKL089W;YAL034W-A;YIL144W;YDR383C;YLR315W;YJR112W;YPL233W;YOL069W;YGR179C;YCR077C;YOR014W;YOR073W;YDR328C;YBR156C;YOR195W;YGL093W;YDR201W;YMR117C;YER018C;YKR037C;YGR063C;YBL034C…
condensed chromosome kinetochore	777	40	261.724	0.606688	2.54363	2.81332	YBR211C;YKL052C;YHR166C;YDR254W;YFR046C;YKL049C;YPL018W;YLR381W;YDR016C;YKR083C;YBR233W-A;YDR320C-A;YGR113W;YIR010W;YGL061C;YKL138C-A;YBR107C;YPL209C;YDR532C;YPR046W;YDR318W;YJR135C;YAL034W-A;YIL144W;YDR383C;YLR315W;YJR112W;YPL233W;YOL069W;YGR179C;YOR073W;YDR328C;YBR156C;YOR195W;YGL093W;YDR201W;YMR117C;YER018C;YKR037C;YBL034C
condensed nuclear chromosome kinetochore	778	32	273.157	0.580542	3.38397	1.88716	YGL071W;YCL029C;YJR089W;YGR188C;YOR026W;YGR140W;YMR168C;YEL061C;YMR094W;YPL018W;YLR381W;YDR130C;YER133W;YPL209C;YDR532C;YJL030W;YER106W;YPR046W;YDR318W;YJR135C;YDL028C;YIL144W;YOL069W;YGR179C;YPL268W;YOR073W;YOR195W;YGL093W;YMR117C;YER018C;YLR045C;YGL060W
condensed nuclear chromosome, centromeric region	780	14	264.195	0.444981	0.938847	3.38698	YGR188C;YGR140W;YKL049C;YKL089W;YIL144W;YOL069W;YDL188C;YPR007C;YOR014W;YDL139C;YOR073W;YMR117C;YER018C;YHR014W
chromosome, telomeric region	781	45	233.556	0.77858	1.24476	3.57839	YLR015W;YGR262C;YDL220C;YML036W;YKL054C;YIL010W;YDR206W;YOR144C;YLR233C;YLR318W;YIL009C-A;YNL133C;YCL011C;YJL184W;YBL032W;YDR138W;YKR038C;YML062C;YOL104C;YKR095W-A;YLR032W;YNL216W;YAR007C;YNL312W;YJL173C;YBR275C;YLR453C;YHR031C;YDR083W;YLR442C;YML034W;YDR082W;YGL169W;YDL084W;YAR003W;YKL018W;YBR175W;YPL128C;YBL088C;YGR099W;YLR010C;YNL139C;YNL186W;YMR284W;YMR106C
nuclear chromosome, telomeric region	784	19	264.707	0.721268	1.60774	2.17371	YDL197C;YDL220C;YPL200W;YHR164C;YBL032W;YLR274W;YJL019W;YOL104C;YNL216W;YBR275C;YLR453C;YMR127C;YDR181C;YOR213C;YDL042C;YLR442C;YDR227W;YPL128C;YGR099W
chromatin	785	7	208.12	1.08074	8.70021	1.69811	YLR117C;YLR449W;YHR216W;YHR156C;YDR217C;YHR205W;YNL246W
nucleosome	786	11	324.333	0.461174	0.58683	5.52858	YKL049C;YBR009C;YNL030W;YPL127C;YBR010W;YNL031C;YDR225W;YBL003C;YDR224C;YBL002W;YOL012C
nuclear nucleosome	788	9	327.014	0.510809	0.818178	3.7375	YBR009C;YNL030W;YPL127C;YBR010W;YNL031C;YDR225W;YBL003C;YDR224C;YBL002W
nuclear chromatin	790	59	261.761	0.661836	2.18414	2.35352	YJL081C;YLR399C;YDL074C;YER164W;YPL008W;YDL156W;YDR223W;YOR005C;YFR027W;YOR244W;YPR104C;YIL131C;YNL068C;YJL184W;YGR163W;YCR065W;YPL127C;YDR174W;YOL012C;YLR223C;YKL032C;YKR038C;YGL090W;YMR043W;YER028C;YOR156C;YKR095W-A;YDR501W;YML069W;YIL122W;YCR066W;YLR032W;YGL058W;YOR346W;YPL167C;YIL139C;YMR182C;YPR065W;YIL153W;YDR289C;YMR127C;YDR181C;YOR213C;YDR180W;YER147C;YHR207C;YDR409W;YGL113W;YGL207W;YGL09…
condensed nuclear chromosome	794	27	255.902	0.565926	3.46102	1.66147	YLR394W;YPL194W;YER179W;YDR014W-A;YIL072W;YGL033W;YDL003W;YER044C-A;YPL121C;YGL183C;YMR076C;YDR075W;YNL201C;YER095W;YLR329W;YHR157W;YJR021C;YMR133W;YPR007C;YAR007C;YNL312W;YJL173C;YHR079C-A;YDR510W;YHR153C;YIL073C;YDL064W
synaptonemal complex	795	9	219.009	0.67226	3.45784	2.61125	YDR446W;YLR445W;YMR167W;YPL164C;YFL003C;YDL154W;YNL088W;YDR285W;YGL249W
condensin complex	796	3	169.013	1.25185	9.99734	0.90986	YBL097W;YFR031C;YDR325W
nuclear cohesin complex	798	2	446.563	0.0901041	6.13392	0.599498	YMR076C;YDR014W
nuclear condensin complex	799	6	214.164	0.817995	6.27696	1.13457	YBL097W;YFR031C;YLR086W;YAL001C;YDR325W;YLR272C
lateral element	800	2	309.487	0.443732	4.63399	0.646713	YIL072W;YLR263W
transverse filament	802	1	498.187	0	-5.8591	0	YDR285W
origin recognition complex	808	3	199.321	0.729843	-1.25799	-3.40044	YBR060C;YPR162C;YNL261W
diacylglycerol diphosphate phosphatase activity	810	1	500.952	0	-4.7435	0	YDR284C
GINS complex	811	4	232.161	0.841285	1.39691	2.96198	YDR013W;YJL072C;YOL146W;YDR489W
Swr1 complex	812	14	254.48	0.712472	1.16576	4.69702	YFL039C;YJL081C;YLR085C;YLR399C;YDR190C;YPL235W;YAL011W;YGR002C;YBR231C;YLR385C;YDR334W;YML041C;YDR485C;YNL107W
ESCRT I complex	813	4	275.192	0.567671	3.69539	0.832638	YGR206W;YLR119W;YCL008C;YPL065W
ESCRT II complex	814	3	214.238	0.727094	-0.276014	-8.05177	YPL002C;YJR102C;YLR417W
ESCRT III complex	815	4	288.084	0.349538	3.48263	0.701665	YKL002W;YLR025W;YMR077C;YKL041W
COMA complex	817	4	315.16	0.425883	1.90127	1.28488	YBR211C;YPL018W;YDR318W;YGR179C
nuclear MIS12/MIND complex	818	5	126.507	0.667787	2.87624	1.14809	YIR010W;YKL089W;YAL034W-A;YJR112W;YPL233W
sister chromatid segregation	819	1	324.484	0	0.027823	0	YNL088W
regulation of arginine metabolic process	821	2	398.278	1.14535	-2.99419	-0.360342	YML099C;YDR173C
inositol hexakisphosphate binding	822	2	252.12	0.914668	1.48951	3.62027	YOR046C;YDL207W
inositol-1,4,5-trisphosphate 6-kinase activity	823	1	720.837	0	-3.75711	0	YDR173C
inositol tetrakisphosphate 3-kinase activity	824	1	720.837	0	-3.75711	0	YDR173C
inositol tetrakisphosphate 6-kinase activity	825	1	720.837	0	-3.75711	0	YDR173C
inositol-1,3,4,5,6-pentakisphosphate kinase activity	827	2	600.763	0.282657	-2.18235	-1.02048	YDR173C;YDR017C
inositol hexakisphosphate kinase activity	828	1	480.689	0	-0.607598	0	YDR017C
inositol heptakisphosphate kinase activity	829	2	309.803	0.780071	-0.614336	-0.015511	YDR017C;YLR410W
inositol hexakisphosphate 4-kinase activity	830	1	138.918	0	-0.621074	0	YLR410W
inositol hexakisphosphate 6-kinase activity	831	1	138.918	0	-0.621074	0	YLR410W
inositol hexakisphosphate 5-kinase activity	832	2	309.803	0.780071	-0.614336	-0.015511	YDR017C;YLR410W
Doa10p ubiquitin ligase complex	837	8	255.768	0.453775	-0.0364488	-55.4747	YDL126C;YMR264W;YDR411C;YBR170C;YIL030C;YMR022W;YML013W;YGR048W
Hrd1p ubiquitin ligase ERAD-M complex	838	2	411.173	0.374778	1.13114	0.587616	YOL013C;YLR207W
Hrd1p ubiquitin ligase ERAD-L complex	839	12	308.44	0.461179	0.6068	3.24787	YDL126C;YMR264W;YBR201W;YDR411C;YOL013C;YLR207W;YBR170C;YMR022W;YML013W;YGR048W;YML029W;YDR057W
translation repressor activity, nucleic acid binding	900	2	286.971	0.973043	-4.2872	-1.1605	YDR496C;YDR293C
cell morphogenesis	902	8	328.748	0.567428	2.31622	1.2729	YDR141C;YKL048C;YHR102W;YPL123C;YNL138W;YIL129C;YHR135C;YNL154C
regulation of cell shape during vegetative growth phase	903	2	103.032	0.557532	3.54927	1.10233	YAR014C;YER133W
6,7-dimethyl-8-ribityllumazine synthase activity	906	1	54.8485	0	-1.87978	0	YOL143C
sulfonate dioxygenase activity	907	1	26.375	0	26.6752	0	YLL057C
cytokinesis	910	1	435.019	0	-0.656708	0	YOR058C
actomyosin contractile ring assembly	915	4	220.197	0.647473	5.27088	0.76324	YGL106W;YHR023W;YNL110C;YDL225W
actomyosin contractile ring contraction	916	4	139.427	0.912008	8.60548	0.785702	YFL039C;YBR038W;YPR188C;YHR023W
barrier septum assembly	917	12	240.187	0.593424	2.30151	1.45698	YPL158C;YNL233W;YDL117W;YPR111W;YMR032W;YNL152W;YDR245W;YHL027W;YDL225W;YHR030C;YNL066W;YKR042W
cytokinetic cell separation	920	8	158.811	0.844146	3.58855	3.32021	YNL161W;YNL327W;YPL242C;YFL034C-B;YGL056C;YBR214W;YOL113W;YOR353C
septin ring assembly	921	14	249.65	0.527378	2.59961	1.00237	YNL166C;YGR140W;YCR002C;YHR107C;YLR314C;YMR168C;YMR094W;YHR115C;YNL116W;YDR507C;YIL090W;YCL024W;YDL225W;YDR328C
spindle pole	922	21	259.947	0.643323	1.23262	3.75349	YNL172W;YJR053W;YER016W;YMR055C;YAR019C;YMR001C;YIR010W;YDR130C;YNL164C;YPR141C;YOR177C;YAL034W-A;YPL174C;YPL233W;YOR269W;YLL003W;YOR073W;YOR060C;YHR172W;YNL126W;YOL091W
gamma-tubulin small complex, spindle pole body	928	3	338.059	0.604884	1.16635	3.71266	YHR172W;YNL126W;YLR212C
gamma-tubulin complex	930	1	512.605	0	-0.272034	0	YLR212C
cytoplasmic mRNA processing body	932	43	220.479	0.656179	2.59678	3.04571	YNR051C;YAL021C;YOL149W;YNL118C;YLR270W;YOR173W;YDL160C;YDR206W;YEL015W;YNL255C;YBL032W;YDR533C;YPL280W;YNL157W;YJL124C;YBL026W;YER112W;YDR378C;YNL085W;YPL184C;YBR212W;YCR077C;YBR094W;YNR052C;YDR505C;YML017W;YNL016W;YJL140W;YDR404C;YML091C;YHL034C;YPR129W;YBR172C;YDR293C;YBR111W-A;YPL105C;YGR162W;YGL049C;YLR136C;YOR359W;YNL197C;YGL173C;YBR238C;YGR109W-A
primary cell septum	936	1	36.5895	0	12.6912	0	YMR307W
GARP complex	938	4	287.231	0.60336	-0.96466	-5.36892	YKR020W;YDR484W;YJL029C;YDR027C
condensed nuclear chromosome outer kinetochore	942	2	462.582	0.316585	1.99766	0.606254	YDR254W;YBR107C
retrotransposon nucleocapsid	943	0	NaN	NaN	NaN	NaN	YAR009C;YAR010C;YBL005W-A;YBL005W-B;YBL100W-A;YBL100W-B;YBR012W-A;YBR012W-B;YCL019W;YCL020W;YCL074W;YCL075W;YDR034C-C;YDR034C-D;YDR098C-A;YDR098C-B;YDR170W-A;YDR210C-C;YDR210C-D;YDR210W-A;YDR210W-B;YDR261C-C;YDR261C-D;YDR261W-A;YDR261W-B;YDR316W-A;YDR316W-B;YDR365W-A;YDR365W-B;YER137C-A;YER138C;YER159C-A;YER160C;YFL002W-A;YFL002W-B;YGR027W-A;YGR027W-B;YGR038C-A;YGR038C-B;YGR109W-A;YGR109W-B;YGR16…
base pairing with rRNA	944	0	NaN	NaN	NaN	NaN	snR128;snR17a;snR17b
amino acid catabolic process to alcohol via Ehrlich pathway	947	6	183.476	0.842333	6.61666	1.9852	YOL086C;YMR303C;YMR083W;YGL256W;YBR145W;YDL168W
aromatic amino acid family catabolic process to alcohol via Ehrlich pathway	949	4	345.094	0.280187	1.30511	2.47221	YDR380W;YLR044C;YLR134W;YGR087C
branched-chain amino acid catabolic process to alcohol via Ehrlich pathway	950	1	296.769	0	-1.83746	0	YDR380W
methionine catabolic process to 3-methylthiopropanol	951	1	296.769	0	-1.83746	0	YDR380W
amino acid catabolic process via Ehrlich pathway	955	5	338.386	0.251397	1.6077	1.78826	YDR380W;YLR044C;YLR134W;YGR087C;YDL080C
nuclear-transcribed mRNA catabolic process	956	13	259.017	0.789911	3.19363	1.97271	YDR151C;YLR438C-A;YER112W;YER146W;YNL147W;YKL009W;YMR080C;YBR094W;YLL013C;YGL246C;YLR136C;YOR359W;YGL173C
mitochondrial RNA catabolic process	957	2	265.998	0.986005	-0.77725	-4.54297	YMR287C;YPL029W
mitochondrial mRNA catabolic process	958	1	38.987	0	18.3964	0	YJL209W
mitochondrial RNA processing	963	1	299.179	0	3.68522	0	YGR150C
mitochondrial RNA 5&#39;-end processing	964	1	362.613	0	1.46912	0	YOR017W
transcription-dependent tethering of RNA polymerase II gene DNA at nuclear periphery	972	9	332.782	0.733245	1.80393	1.12356	YER107C;YIL149C;YOR098C;YER105C;YLR335W;YDR192C;YAR002W;YKL015W;YDR180W
posttranscriptional tethering of RNA polymerase II gene DNA at nuclear periphery	973	16	295.547	0.650831	1.81174	1.57209	YER107C;YHR081W;YIL149C;YKL068W;YKL057C;YKR082W;YGL092W;YER105C;YLR335W;YDR192C;YAR002W;YDL116W;YOR001W;YDR159W;YBR111W-A;YOL072W
Prp19 complex	974	10	225.049	0.430636	0.624696	4.11139	YMR213W;YLR117C;YDL209C;YJR050W;YBR188C;YLL036C;YPL151C;YPR101W;YDR416W;YGR129W
RNA polymerase II regulatory region sequence-specific DNA binding	977	4	228.239	0.316506	-0.0341405	-163.503	YIL056W;YDR451C;YML027W;YJL056C
RNA polymerase II core promoter proximal region sequence-specific DNA binding	978	55	302.997	0.604744	3.09934	2.31689	YKL112W;YDR216W;YPL202C;YPR199C;YOR113W;YMR280C;YJR060W;YGL166W;YPL177C;YLR228C;YIL131C;YNL068C;YER109C;YGL254W;YPL248C;YPL075W;YDR096W;YER040W;YLR256W;YGL237C;YBL021C;YOR358W;YNL239W;YDR034C;YMR043W;YBR193C;YGL035C;YGL209W;YER028C;YMR070W;YDR043C;YAL051W;YDR081C;YLR266C;YDL106C;YOR363C;YKL015W;YPL133C;YLR176C;YKL038W;YGR044C;YDL020C;YOR140W;YJL089W;YNL167C;YDR463W;YHR006W;YDR310C;YPL128C;YBR083W…
RNA polymerase II core promoter sequence-specific DNA binding	979	1	111.215	0	0.575677	0	YER148W
RNA polymerase II distal enhancer sequence-specific DNA binding	980	2	581.74	0.408251	0.930944	3.14335	YPL075W;YDR146C
sequence-specific DNA binding RNA polymerase II transcription factor activity	981	71	217.32	0.79266	6.53193	1.7666	YML099C;YDR421W;YIL130W;YKR099W;YMR280C;YMR168C;YLR098C;YKR034W;YIR023W;YLR228C;YBR033W;YBR239C;YPL248C;YMR136W;YJL103C;YJL110C;YPR008W;YFL031W;YOL089C;YLR256W;YMR172W;YLR451W;YDR034C;YGR288W;YBR297W;YAL051W;YKR064W;YGL013C;YBL005W;YLR266C;YOR363C;YLR014C;YKL015W;YOR380W;YCR106W;YPL133C;YMR182C;YKL038W;YGR044C;YDR303C;YHR056C;YOL067C;YBL103C;YBL066C;YJL089W;YMR019W;YHR178W;YGL162W;YPR009W;YBR150C…
RNA polymerase II core promoter proximal region sequence-specific DNA binding transcription factor a	982	10	346.955	0.384851	2.36001	1.68405	YLR131C;YDR216W;YGL071W;YMR042W;YMR037C;YKL062W;YKR064W;YNL216W;YPL089C;YPL128C
RNA polymerase II core promoter sequence-specific DNA binding transcription factor activity	983	1	51.2625	0	6.63527	0	YBR279W
core promoter proximal region sequence-specific DNA binding	987	10	337.784	0.396777	3.31171	0.851726	YLR131C;YGL071W;YMR042W;YKL185W;YNL027W;YPL038W;YDR253C;YMR037C;YKL062W;YNL216W
transcription factor binding transcription factor activity	989	5	231.876	1.06073	2.18187	2.38146	YGL181W;YJR094C;YNR009W;YNL309W;YDR207C
core RNA polymerase binding transcription factor activity	990	10	268.713	0.632861	0.758835	5.12194	YPR025C;YDL108W;YER171W;YLR005W;YIL143C;YDR311W;YPL122C;YDR460W;YPR056W;YDR079C-A
core RNA polymerase II binding transcription factor activity	991	9	317.547	0.394683	1.84554	2.04651	YPR133C;YGR063C;YML010W;YGR116W;YHR041C;YGR104C;YPL129W;YGR186W;YGR005C
RNA polymerase II core binding	993	14	250.377	0.651511	0.907977	3.83297	YBR160W;YLR418C;YOL145C;YGL043W;YKL160W;YJR017C;YDR432W;YBR279W;YDR228C;YDR289C;YML010W;YPR086W;YKL028W;YKR062W
RNA polymerase III core binding	994	2	282.513	0.875795	-1.1515	-1.43254	YGR246C;YDR005C
RNA polymerase III type 1 promoter sequence-specific DNA binding	1002	7	316.851	0.606738	4.0815	1.08154	YPR186C;YBR123C;YAL001C;YGR047C;YDR362C;YOR110W;YPL007C
RNA polymerase III type 2 promoter sequence-specific DNA binding	1003	6	363.378	0.445158	2.70687	1.01243	YBR123C;YAL001C;YGR047C;YDR362C;YOR110W;YPL007C
RNA polymerase III type 1 promoter sequence-specific DNA binding TFIIIB recruiting transcription fac	1005	6	363.378	0.445158	2.70687	1.01243	YBR123C;YAL001C;YGR047C;YDR362C;YOR110W;YPL007C
RNA polymerase III type 2 promoter sequence-specific DNA binding TFIIIB recruiting transcription fac	1008	6	363.378	0.445158	2.70687	1.01243	YBR123C;YAL001C;YGR047C;YDR362C;YOR110W;YPL007C
transcription from RNA polymerase III type 2 promoter	1009	6	363.378	0.445158	2.70687	1.01243	YBR123C;YAL001C;YGR047C;YDR362C;YOR110W;YPL007C
sequence-specific DNA binding transcription factor recruiting transcription factor activity	1010	2	356.921	0.791695	-0.265625	-5.68031	YDL170W;YDR259C
RNA polymerase II regulatory region DNA binding	1012	2	220.853	1.2621	22.1777	1.21425	YCL058W-A;YGL043W
RNA polymerase I regulatory region DNA binding	1013	1	200.409	0	-4.40159	0	YBL014C
snoRNA transcription from an RNA polymerase II promoter	1015	4	113.036	1.14678	4.28037	1.77303	YOL145C;YBR279W;YGL244W;YPL128C
RNA polymerase III regulatory region DNA binding	1016	1	111.215	0	0.575677	0	YER148W
TFIIIB-type transcription factor activity	1026	3	149.055	0.461117	0.252385	9.60783	YNL039W;YGR246C;YER148W
sequence-specific DNA binding RNA polymerase III transcription factor activity	1034	1	529.596	0	5.84861	0	YOR110W
transcription from a RNA polymerase III hybrid type promoter	1041	6	363.378	0.445158	2.70687	1.01243	YBR123C;YAL001C;YGR047C;YDR362C;YOR110W;YPL007C
RNA polymerase I core binding	1042	2	229.053	0.124842	2.7465	9.26835e-05	YKL125W;YML010W
core promoter sequence-specific DNA binding	1046	1	30.1095	0	21.5634	0	YKR099W
core promoter binding	1047	6	171.075	0.625987	1.48527	2.91173	YLR399C;YDL070W;YER159C;YDR397C;YIL122W;YKR091W
RNA polymerase I activity	1054	14	259.713	0.683466	2.16418	2.43511	YJR063W;YPR010C;YDR156W;YOR341W;YJL148W;YOR340C;YNL248C;YOR210W;YBR154C;YOR224C;YHR143W-A;YNL113W;YPR110C;YPR187W
RNA polymerase II activity	1055	9	254.042	0.522372	5.25565	0.701585	YOR210W;YOL005C;YOR151C;YIL021W;YBR154C;YOR224C;YHR143W-A;YDL140C;YPR187W
RNA polymerase III activity	1056	17	269.424	0.552647	4.79094	1.0785	YOR207C;YOR210W;YBR154C;YOR224C;YHR143W-A;YDR045C;YJL011C;YNL113W;YKL144C;YNL151C;YNR003C;YKR025W;YPR110C;YDL150W;YPR190C;YPR187W;YOR116C
transcription regulatory region RNA binding	1068	2	179.986	0.0513379	0.0889893	13.0655	YPL190C;YNL251C
DNA binding transcription antitermination factor activity	1073	1	368.349	0	1.37223	0	YGR116W
RNA polymerase II core promoter sequence-specific DNA binding transcription factor activity involved	1075	16	269.821	0.790307	3.41129	1.43629	YMR172W;YER148W;YGR274C;YDR167W;YML015C;YDR145W;YML098W;YPL129W;YCR042C;YPL011C;YMR005W;YBR198C;YGL112C;YMR227C;YML114C;YMR236W
RNA polymerase II transcription factor binding transcription factor activity	1076	14	175.316	0.776707	5.38571	1.4863	YJR060W;YLR418C;YOL145C;YNL068C;YFL021W;YNL199C;YKL109W;YOR123C;YBR279W;YNL216W;YGL244W;YGL252C;YLR403W;YPR133C
nitrogen catabolite regulation of transcription from RNA polymerase II promoter	1079	1	26.601	0	27.3451	0	YGL252C
nitrogen catabolite activation of transcription from RNA polymerase II promoter	1080	6	117.927	0.621183	6.4273	1.22416	YIR023W;YNL314W;YFL021W;YEL009C;YER040W;YDL170W
nitrogen catabolite repression of transcription from RNA polymerase II promoter	1081	1	665.668	0	-1.34264	0	YDR207C
RNA polymerase I transcription factor binding transcription factor activity	1082	1	208.833	0	2.74632	0	YKL125W
TFIID-class binding transcription factor activity	1084	1	139.34	0	0.0452497	0	YEL009C
RNA polymerase II transcription factor binding	1085	3	130.392	1.06603	10.8295	1.55945	YNL068C;YPL248C;YBL103C
TFIIE-class binding transcription factor activity	1088	1	236.561	0	2.96317	0	YOL051W
TFIIF-class binding transcription factor activity	1089	2	85.969	0.570931	1.91297	3.49109	YLR418C;YBR279W
TFIIB-class transcription factor binding	1093	1	634.915	0	2.52519	0	YDR216W
TFIID-class transcription factor binding	1094	4	341.86	0.608252	2.54725	1.57085	YDR216W;YLR399C;YDL070W;YNL216W
TFIIE-class transcription factor binding	1095	1	236.561	0	2.96317	0	YOL051W
TFIIH-class transcription factor binding	1097	4	263.601	0.505543	2.27106	2.42705	YOL051W;YMR112C;YKL028W;YKR062W
negative regulation of exit from mitosis	1100	6	276.289	0.646593	1.48795	1.94073	YBR158W;YGL190C;YDL017W;YDR052C;YHR158C;YGR238C
RNA polymerase II activating transcription factor binding	1102	23	301.503	0.676021	5.15021	1.29706	YDR216W;YER177W;YJR060W;YOL051W;YML051W;YNL199C;YDR098C;YER174C;YKL109W;YMR043W;YIR017C;YDR253C;YMR070W;YGL025C;YNL236W;YOR290C;YBR289W;YER148W;YPL016W;YDR145W;YMR005W;YGL112C;YDL080C
RNA polymerase II repressing transcription factor binding	1103	13	364.013	0.319755	2.72721	1.37465	YJR060W;YPL177C;YMR043W;YDL005C;YMR070W;YDR043C;YGL025C;YLR071C;YOR140W;YNL167C;YDR308C;YGL162W;YPR009W
RNA polymerase II transcription cofactor activity	1104	20	222.014	0.572641	3.67908	1.24014	YNR010W;YOL051W;YPR070W;YMR112C;YOR174W;YHR058C;YOL135C;YBR193C;YGL151W;YPR168W;YGL025C;YLR071C;YBL093C;YGL127C;YHR041C;YER022W;YGR104C;YBR253W;YCR081W;YDR443C
RNA polymerase II transcription coactivator activity	1105	4	304.272	0.716403	2.72279	1.92485	YDR308C;YCR081W;YDR443C;YLR182W
RNA polymerase II transcription corepressor activity	1106	2	328.735	0.537591	-1.27096	-0.674315	YBR193C;YDR308C
promoter clearance from RNA polymerase II promoter	1111	4	278.703	0.635291	-1.34513	-2.22365	YIL143C;YPL129W;YGR186W;YGR005C
DNA-templated transcriptional open complex formation	1112	2	167.975	0.50866	0.0907393	37.54	YNL039W;YGR246C
transcriptional open complex formation at RNA polymerase II promoter	1113	5	207.506	0.694289	3.96786	1.5343	YBL093C;YGR104C;YIL143C;YPR086W;YKL028W
RNA polymerase II transcription coactivator activity involved in preinitiation complex assembly	1128	5	164.903	0.481846	7.40416	1.01031	YNR010W;YIR023W;YOL051W;YHR058C;YHR041C
TBP-class protein binding RNA polymerase II transcription factor activity involved in preinitiation	1129	7	268.512	0.409039	2.44361	1.47005	YER159C;YDR397C;YHR041C;YGR104C;YPR086W;YOR194C;YKL058W
TBP-class protein binding RNA polymerase II transcription factor activity	1132	4	230.842	0.450161	1.33654	2.65115	YER159C;YDR397C;YNL216W;YKL058W
sequence-specific transcription regulatory region DNA binding RNA polymerase II transcription factor	1133	10	387.543	0.512015	2.53498	1.7426	YPL177C;YPL248C;YLR256W;YMR043W;YPL038W;YDR253C;YOR140W;YNL167C;YDR146C;YIL056W
RNA polymerase II transcription factor recruiting transcription factor activity	1135	14	242.999	0.675166	6.78899	1.00186	YKR099W;YIR023W;YOL051W;YEL009C;YDL005C;YGL025C;YPR065W;YBL093C;YCL010C;YHR041C;YGR104C;YDR443C;YBR083W;YOR083W
TFIIH-class transcription factor recruiting transcription factor activity	1138	1	430.135	0	6.98601	0	YMR112C
core RNA polymerase II recruiting transcription factor activity	1139	6	314.713	0.388638	1.01839	2.91573	YGL043W;YER022W;YPR086W;YPL129W;YGR186W;YGR005C
RNA polymerase III type 1 promoter sequence-specific DNA binding TFIIIC recruiting transcription fac	1152	1	37.6925	0	12.3293	0	YPR186C
TFIIIC-class transcription factor binding	1156	3	124.547	0.774628	4.17025	1.7901	YNL039W;YGR246C;YPR186C
core promoter proximal region DNA binding	1159	1	317.791	0	1.46525	0	YMR021C
RNA polymerase I CORE element sequence-specific DNA binding	1164	2	271.012	0.417495	-1.65102	-3.19495	YML043C;YJL025W
RNA polymerase I upstream control element sequence-specific DNA binding	1165	2	196.722	0.179861	1.13882	1.81486	YBL025W;YOR295W
RNA polymerase I upstream control element sequence-specific DNA binding transcription factor activit	1168	4	234.058	0.570792	0.0452257	40.8728	YBL025W;YLR141W;YMR270C;YOR295W
transcriptional start site selection at RNA polymerase II promoter	1174	5	299.978	0.398417	0.579593	5.32683	YNL222W;YPR086W;YPL129W;YGR186W;YGR005C
regulation of transcriptional start site selection at RNA polymerase II promoter	1178	3	180.326	0.907918	-0.680498	-5.02269	YER164W;YBR245C;YGR116W
RNA polymerase I transcription factor binding	1179	4	192.432	0.302413	0.41677	8.08912	YKL125W;YBL014C;YER148W;YML010W
transcription initiation from RNA polymerase I promoter for nuclear large rRNA transcript	1180	1	208.833	0	2.74632	0	YKL125W
core RNA polymerase I binding transcription factor activity	1181	3	310.457	0.458805	2.79317	0.0289444	YKL125W;YGR063C;YML010W
termination of RNA polymerase I transcription from promoter for nuclear large rRNA transcript	1185	1	493.41	0	-1.08369	0	YDR026C
RNA polymerase I transcription factor recruiting transcription factor activity	1186	1	111.215	0	0.575677	0	YER148W
RNA polymerase I CORE element sequence-specific DNA binding transcription factor recruiting transcri	1187	3	247.477	0.362828	-2.56787	-1.57871	YML043C;YBL014C;YJL025W
RNA polymerase II transcription factor binding transcription factor activity involved in positive re	1190	4	290.446	0.907238	6.10734	1.53786	YDR216W;YBR112C;YIR023W;YEL009C
RNA polymerase II transcription factor binding transcription factor activity involved in negative re	1191	9	286.547	0.553519	3.17731	1.73311	YBR112C;YEL009C;YDR043C;YKL038W;YNL167C;YCR084C;YOR083W;YDR451C;YML027W
maintenance of transcriptional fidelity during DNA-templated transcription elongation from RNA polym	1193	2	396.299	0.077269	1.12994	2.51047	YGL043W;YGL070C
positive regulation of mating-type specific transcription from RNA polymerase II promoter	1197	1	354.3	0	3.6619	0	YMR043W
negative regulation of mating-type specific transcription from RNA polymerase II promoter	1198	4	134.751	1.13151	12.879	1.25558	YCL067C;YCR039C;YMR043W;YCR084C
copper ion regulated core promoter proximal region sequence-specific DNA binding RNA polymerase II t	1202	1	191.474	0	1.17691	0	YGL166W
histone H2A-H2B dimer displacement	1208	1	246.775	0	6.28152	0	YJR035W
RNA polymerase II transcription coactivator binding	1225	1	213.04	0	2.29333	0	YPR104C
RNA polymerase II transcription corepressor binding	1226	1	213.04	0	2.29333	0	YPR104C
RNA polymerase II transcription regulatory region sequence-specific DNA binding transcription factor	1227	2	64.732	1.13671	17.8628	1.42648	YCL067C;YCR039C
chronological cell aging	1300	19	289.665	0.618853	5.92577	1.44972	YKL106W;YGR037C;YFL039C;YLR089C;YOR061W;YLL001W;YIL065C;YDR283C;YDR096W;YPL015C;YKL085W;YLR368W;YMR145C;YML120C;YML125C;YOR367W;YDL042C;YBR083W;YML014W
replicative cell aging	1302	39	253.947	0.614988	5.63249	1.68837	YKL106W;YLR153C;YER017C;YLR310C;YPR135W;YHR164C;YOR005C;YLR318W;YDR110W;YER020W;YDL035C;YIL155C;YGL253W;YKL008C;YHL003C;YOL025W;YKL085W;YMR037C;YKL062W;YLR195C;YOR209C;YNL329C;YML125C;YGR132C;YGR231C;YGL037C;YKL113C;YOR101W;YNL098C;YNL330C;YHR205W;YMR190C;YGL208W;YDL042C;YDL047W;YDR477W;YGL115W;YHR008C;YML028W
negative regulation of chromatin silencing involved in replicative cell aging	1308	5	294.869	0.794961	-0.253753	-14.9902	YNL021W;YGL014W;YLR442C;YDR227W;YKR042W
age-dependent response to reactive oxygen species	1315	1	563.029	0	2.05028	0	YDR256C
inheritance of oxidatively modified proteins involved in replicative cell aging	1319	1	89.985	0	-6.53968	0	YLL026W
age-dependent response to reactive oxygen species involved in chronological cell aging	1320	2	123.108	0.00145605	0.151789	18.2729	YJR104C;YHR008C
age-dependent response to oxidative stress involved in chronological cell aging	1324	5	183.265	0.768373	5.91656	0.569859	YMR037C;YKL062W;YFL033C;YHR205W;YHR008C
mating projection base	1400	6	250.471	0.767062	2.27842	0.787498	YDR085C;YCR002C;YJR076C;YLR314C;YER133W;YCR030C
mitochondrial sorting and assembly machinery complex	1401	4	240.53	0.518245	2.12328	1.58934	YAL010C;YHR083W;YMR060C;YNL026W
signal transduction involved in filamentous growth	1402	10	249.466	0.915108	6.36073	1.09345	YER177W;YDR099W;YGR040W;YGR014W;YPL268W;YER118C;YLR362W;YHL007C;YCL032W;YDL159W
invasive growth in response to glucose limitation	1403	43	252.43	0.692047	5.67795	1.56046	YMR116C;YLR229C;YMR316W;YOR080W;YDL024C;YHR011W;YER124C;YLR083C;YCR089W;YKR102W;YIR019C;YBL016W;YER027C;YOR371C;YAL056W;YGL121C;YDL035C;YGR040W;YNL119W;YHR073W;YCL047C;YDL230W;YOR127W;YOR275C;YNL294C;YGL045W;YBR095C;YGL208W;YDR477W;YDR392W;YLR362W;YHR084W;YHL007C;YOR212W;YDR103W;YDL159W;YBR083W;YDR107C;YER113C;YPL203W;YHR111W;YIL008W;YNL197C
presequence translocase-associated import motor	1405	7	169.657	0.568553	3.763	3.23396	YNL328C;YOR232W;YJL104W;YKR065C;YLR008C;YJR045C;YIL022W
glycerophosphodiester transmembrane transporter activity	1406	1	18.796	0	40.656	0	YCR098C
glycerophosphodiester transport	1407	1	18.796	0	40.656	0	YCR098C
guanine nucleotide transport	1408	1	104.101	0	-5.73658	0	YDL198C
guanine nucleotide transmembrane transporter activity	1409	1	104.101	0	-5.73658	0	YDL198C
RNA methylation	1510	6	232.267	0.580348	5.16182	2.50674	YOR201C;YGL136C;YCL054W;YPL157W;YKR056W;YBR061C
pseudouridine synthesis	1522	13	292.589	0.461179	-0.423482	-10.8285	YLR175W;YFL001W;YHR089C;YNL124W;YHR072W-A;YPL212C;YGL063W;YNL292W;YLR165C;YGR169C;YOR243C;YDL036C;YOL066C
regulation of cell growth	1558	11	205.249	0.481166	0.968909	2.08881	YOL078W;YMR068W;YJL058C;YHR186C;YNL006W;YIL105C;YNL047C;YPL180W;YJR066W;YKL203C;YER093C
microtubule bundle formation	1578	1	435.019	0	-0.656708	0	YOR058C
peptide receptor activity	1653	4	183.548	0.548618	-1.15482	-4.07233	YDR492W;YOL002C;YLR023C;YOL101C
G-protein coupled receptor binding	1664	2	155.022	0.37238	0.12578	59.4752	YHR005C;YER020W
response to hypoxia	1666	1	179.577	0	-5.78618	0	YBL022C
ATPase activator activity	1671	15	236.116	0.719322	3.1594	2.71803	YDR214W;YNL077W;YNR054C;YNL281W;YMR161W;YNL227C;YFL016C;YNL328C;YLR008C;YLR009W;YBL050W;YER128W;YLR181C;YLR090W;YNL064C
long-chain fatty acid metabolic process	1676	4	157.411	0.252539	-0.57652	-6.16076	YOR317W;YER015W;YIL009W;YMR246W
tRNA 3&#39;-terminal CCA addition	1680	1	55.03	0	3.63277	0	YER168C
tRNA 5&#39;-leader removal	1682	2	160.655	0.631406	-1.66491	-2.35948	YNL221C;;YML091C
formation of translation preinitiation complex	1731	14	198.132	0.758362	3.13849	2.30613	YFL023W;YER025W;YLR192C;YMR309C;YCR077C;YOR361C;RDN18;YBR079C;YNL244C;YJR007W;YPL237W;YMR260C;YPR163C;YMR146C;YDR429C
formation of cytoplasmic translation initiation complex	1732	5	236.636	0.724563	1.14739	3.3694	YJL131C;YLR215C;YAL035W;YMR260C;YPR041W
mRNA (N6-adenosine)-methyltransferase activity	1734	1	143.153	0	-2.06112	0	YGL192W
phosphatidylserine binding	1786	2	127.971	0.522188	0.41148	7.91239	YDR448W;YCL024W
nucleoside binding	1882	1	352.041	0	3.37902	0	YNL102W
regulation of receptor recycling	1919	1	215.462	0	-2.90792	0	YKR007W
exocyst assembly	1927	4	388.684	0.643975	3.47573	0.914836	YJL085W;YBR102C;YER008C;YDR166C
regulation of protein phosphorylation	1932	1	148.845	0	1.02979	0	YIL033C
negative regulation of protein phosphorylation	1933	2	105.337	0.168556	0.21247	25.986	YPR149W;YCR059C
positive regulation of protein phosphorylation	1934	3	329.042	0.922076	4.21215	1.16233	YJL090C;YFL034C-B;YDR103W
glycoprotein binding	1948	2	164.048	1.0736	16.2864	0.967404	YLR080W;YFL048C
G-protein alpha-subunit binding	1965	2	355.873	0.272162	1.57951	0.987333	YMR116C;YJL080C
4-hydroxybenzoate decaprenyltransferase activity	2083	1	83.23	0	-1.50189	0	YNR041C
tRNA wobble uridine modification	2098	25	224.149	0.572207	3.56007	1.66898	YAL020C;YIL003W;YDR267C;YGR200C;YPL086C;YPL101W;YMR312W;YPL204W;YLR384C;YPL135W;YOR226C;YBL071W-A;YKL110C;YGL236C;YGL091C;YNL119W;YGL211W;YCL017C;YJL098W;YKR028W;YDL047W;YML014W;YOR251C;YHR111W;YIL008W
generation of mature 3&#39;-end of 5S rRNA generated by RNA polymerase III	2107	1	46.2835	0	7.20747	0	YGR276C
maturation of SSU-rRNA from tricistronic rRNA transcript (SSU-rRNA, LSU-rRNA,5S)	2109	1	499.178	0	-9.53941	0	YLR167W
wobble base cytosine methylation	2127	1	173.564	0	1.36052	0	YBL024W
tRNA nucleoside ribose methylation	2128	1	365.251	0	2.78147	0	YBR061C
tRNA wobble position uridine thiolation	2143	5	218	0.57265	4.39693	1.03724	YNL119W;YGL211W;YOR251C;YHR111W;YIL008W
aminoacyl-tRNA editing activity	2161	6	259.788	0.591529	1.66915	2.61209	YPL160W;YBL076C;YPL040C;YLR382C;YGR094W;YHR020W
cytoplasmic translation	2181	159	228.789	0.623484	2.18369	2.54607	YER017C;YBR101C;YDR152W;YLR192C;YGR220C;YDL044C;YHR168W;YAL036C;YGR173W;RDN18;MOF9;RDN58;YLR075W;YPR102C;YGR085C;YEL054C;YDR418W;YDL082W;YMR142C;YKL006W;YHL001W;YLR029C;YMR121C;YIL133C;YNL069C;YKL180W;YJL177W;YOL120C;YNL301C;YBR084C-A;YBL027W;YPL220W;YGL135W;YMR242C;YOR312C;YBR191W;YPL079W;YLR061W;YFL034C-A;YBL087C;YER117W;YGL031C;YGR148C;YOL127W;YLR344W;YGR034W;YHR010W;YDR471W;YGL103W;YFR032C-A;…
translation reinitiation	2188	3	323.435	0.31515	2.03063	2.7776	YBR079C;YMR146C;YDR429C
tRNA dihydrouridine synthesis	2943	4	135.594	0.149176	-3.06171	-0.632067	YML080W;YLR401C;YLR405W;YNR015W
amino acid transmembrane transport	3333	24	200.511	0.9851	7.45055	1.73476	YCL025C;YBR132C;YFL055W;YNL270C;YBR068C;YDR046C;YNR056C;YEL063C;YPL265W;YKR039W;YDR508C;YGR191W;YGL077C;YNL268W;YLL061W;YGR055W;YHL036W;YOR348C;YPL274W;YDR160W;YBR069C;YOL020W;YKL174C;YDL210W
regulation of COPII vesicle coating	3400	5	173.031	1.02377	2.19468	1.846	YGR058W;YPL218W;YNR026C;YPR181C;YCR067C
	3674	1863	224.72	0.716228	5.67932	2.03754	YBL074C;YJR108W;YJR083C;YDL203C;YMR184W;YKL206C;YDL239C;YMR282C;YPL005W;YLR040C;YEL052W;YOR129C;YBR132C;YCR082W;Q0075;YAL046C;YER093C-A;YHL021C;YHR198C;YIL087C;YAL049C;YIL158W;YIR003W;YJR080C;YJR100C;YKL037W;YKR074W;YBR108W;YML050W;YML087C;YMR003W;YMR157C;YOL053W;YBR194W;YOR215C;YPL158C;YPR004C;YHR199C;YDL237W;YDR063W;YER080W;YJL122W;YBR211C;YOR378W;YKL047W;YHR126C;YBR151W;YJR005W;YBL037W;YGR261C…
nucleic acid binding	3676	257	227.507	0.74166	6.00942	2.17828	YLR131C;YDR216W;Q0050;Q0055;YMR003W;YIL079C;YDL175C;YOR335C;YGR001C;YOR113W;YHR040W;YNR051C;YER172C;YLR074C;YPL178W;YKL011C;YDR301W;YER164W;YPL008W;YPR013C;YER130C;YNL027W;YNL286W;YDL209C;YDR052C;YPL119C;YDL031W;YNL112W;YGL078C;YOR046C;YNR038W;YKR024C;YHR169W;YLR276C;YOR204W;YHR019C;YDL160C;YKL078W;YLL018C;YLL008W;YGL043W;YMR128W;YDR021W;YNL023C;YAL019W;YGL254W;YCL011C;YCL036W;YDR096W;YNL255C;YMR…
DNA binding	3677	442	244.356	0.653118	3.20403	3.82805	YKL112W;YMR072W;YER045C;YLR131C;YDR448W;YDR216W;Q0060;Q0065;Q0075;YKL114C;YBL019W;YGL105W;YMR042W;YML099C;YDR421W;YPR199C;YIL130W;YKL185W;YOR113W;YKR099W;YNL039W;Q0115;Q0120;YGR246C;YDR423C;YMR280C;YJR060W;YGR140W;YLR175W;YDL220C;YDL164C;YMR213W;YMR168C;YLR098C;YER164W;YPL008W;YOR028C;YDL156W;YPR013C;YER130C;YHR146W;YNL027W;YKL049C;YIL036W;YMR094W;YMR078C;YPR135W;YHR191C;YOL145C;YGL166W;YPL177C;Y…
DNA helicase activity	3678	22	144.608	1.23881	17.8424	1.20566	YPL008W;YER176W;YGL251C;YBL023C;YEL032W;YPR019W;YLR274W;YGL201C;YBR202W;YML061C;YHR031C;YDR190C;YPL235W;YJL092W;YDR545W;YER190W;YGR296W;YLR466W;YLR467W;YNL339C;YPL283C;YPR204W
AT DNA binding	3680	3	72.5012	0.584688	13.1571	0.651384	YML113W;YFL008W;YFR031C
chromatin binding	3682	96	233.607	0.691515	3.17056	2.39783	YDR448W;YJL081C;YKR099W;YLR399C;YNL039W;YBL097W;YER159C;YKL005C;YLR103C;YJL194W;YLR418C;YMR213W;YLR117C;YPR135W;YNL118C;YDL160C;YER088C;YDR359C;YFR027W;YOR144C;YAL019W;YEL009C;YPL001W;YNL021W;YDR295C;YPR179C;YBL008W;YLR113W;YCR020W-B;YOL012C;YHR216W;YHR085W;YNL182C;YIL026C;YBR245C;YOR304W;YKL110C;YGL090W;YJL124C;YDL003W;YBL023C;YEL032W;YLR274W;YBR202W;YDR397C;YLR002C;YDR026C;YML065W;YBR060C;YLL00…
damaged DNA binding	3684	29	206.306	0.701027	1.26875	4.76215	YKL032C;YDR499W;YER142C;YHR120W;YOL090W;YCR092C;YFL003C;YDL154W;YDR097C;YML060W;YPL096W;YMR137C;YML095C;YMR201C;YBR114W;YOR368W;YCR066W;YEL037C;YER171W;YDR419W;YDR314C;YER162C;YER095W;YJR052W;YOR346W;YOL034W;YLR383W;YMR284W;YMR106C
DNA replication origin binding	3688	33	264.65	0.572293	1.84549	2.72973	YKL112W;YNL220W;YER177W;YDR099W;YDL074C;YLR103C;YDL132W;YJL194W;YLR117C;YDR052C;YOR080W;YIL131C;YNL068C;YLR259C;YMR043W;YIL150C;YBL023C;YEL032W;YPR019W;YLR274W;YGL201C;YBR202W;YML065W;YBR060C;YLL004W;YPR162C;YNL261W;YHR118C;YPL153C;YDR328C;YKL108W;YDR310C;YJR046W
DNA clamp loader activity	3689	6	195.927	0.71381	2.81464	2.87663	YER173W;YOR217W;YJR068W;YNL290W;YOL094C;YBR087W
double-stranded DNA binding	3690	37	245.843	0.771692	3.35413	1.83327	YLR304C;YER179W;YPR175W;YBR278W;YDR121W;YPR104C;YIL131C;YNL068C;R0010W;YCR065W;YDR174W;YGL033W;YLR355C;YNL239W;YHR081W;YIL150C;YMR167W;YGL183C;YOR156C;YNL082W;YNL262W;YOR368W;YNL250W;YDR217C;YBR073W;YAR007C;YNL312W;YJL173C;YNL206C;YGL175C;YLR442C;YDR227W;YFL008W;YFR031C;YPL122C;YER063W;YOL072W;YMR156C
double-stranded telomeric DNA binding	3691	3	232.613	0.314694	-0.54683	-5.93973	YMR224C;YNL250W;YDR369C
single-stranded DNA binding	3697	45	232.511	0.647596	1.94342	3.06044	YLR304C;YDL088C;YLR103C;YER179W;YPR175W;YBR278W;YDR121W;YLR233C;R0010W;YNL255C;YLR259C;YOR304W;YNL239W;YIL150C;YBL023C;YPR019W;YLR274W;YBR202W;YJR144W;YDR296W;YMR167W;YGR159C;YMR153W;YML061C;YBL022C;YNL082W;YNL262W;YIR008C;YKL045W;YPL022W;YML095C;YCR066W;YGR258C;YER095W;YGL058W;YAR007C;YNL312W;YCR028C-A;YPL024W;YJL140W;YDR404C;YLR442C;YKL108W;YOL034W;YKL028W;YKR062W
sequence-specific DNA binding transcription factor activity	3700	74	184.424	0.720613	4.52578	5.59517	YER045C;YPR199C;YKL185W;YDR423C;YLR098C;YOR028C;YIL036W;YGL166W;YPL177C;YKR034W;YNL314W;YPL021W;YNL023C;YPR104C;YIL131C;YNL068C;YFL021W;YMR136W;YLR013W;YIR013C;YEL009C;YER040W;YJL103C;YJL110C;YPR008W;YFL031W;YGL237C;YOR358W;YCR065W;YCL067C;YCR097W;YCR096C;YOR032C;YJR147W;YGL073W;YCL055W;YMR021C;YGR288W;MALR;YBR297W;YCR039C;YDL056W;YIR017C;YNL103W;YGR249W;YHR124W;YAL051W;YKL043W;YDL106C;YFR034C;YO…
RNA polymerase II distal enhancer sequence-specific DNA binding transcription factor activity	3705	5	220.431	0.617095	4.30775	0.952485	YPR104C;YIL131C;YNL068C;YPL075W;YCR065W
transcription cofactor activity	3712	6	146.666	0.66912	0.725117	4.78418	YML099C;YPL254W;YNL257C;YOL148C;YDR392W;YLR055C
transcription coactivator activity	3713	18	220.088	0.75308	6.22412	1.90601	YDR448W;YER159C;YPL048W;YGR252W;YPL254W;YCL066W;YLR223C;YIL154C;YCR040W;YOR298C-A;YNL103W;YDR397C;YOR372C;YNL330C;YPL047W;YOL004W;YMR039C;YBR111W-A
transcription corepressor activity	3714	14	229.745	0.742626	7.58266	1.79866	YER159C;YDR223W;YBL008W;YOR038C;YJR140C;YCR097W;A1;YDR397C;YHL020C;YNL330C;YOL004W;YPL139C;YNL229C;YOR230W;YOR229W
telomerase activity	3720	1	310.308	0	4.61486	0	YLR318W;TER1
telomeric template RNA reverse transcriptase activity	3721	1	310.308	0	4.61486	0	YLR318W
RNA binding	3723	350	236.204	0.636879	2.64164	2.2787	YBR236C;YMR282C;Q0050;Q0055;YDL175C;YOR335C;YJR047C;YGL105W;YOR198C;Q0115;Q0120;YNR051C;YPR057W;YPL178W;YLR175W;YHL038C;YER168C;YAL021C;YOL139C;YDR301W;YLR115W;YOR250C;YNL232W;YDR151C;YMR240C;YNL286W;YDL209C;YGR278W;YGR092W;YPL119C;YDL031W;YNL112W;YGL078C;YOR046C;YNR038W;YKR024C;YHR169W;YLR276C;YOL149W;YNL118C;YOR204W;YFL001W;YDL160C;YKL078W;YPL266W;YOL021C;YLL018C;YLL008W;YMR287C;YDR370C;YMR128W…
RNA helicase activity	3724	7	239.962	0.655193	4.81953	1.48569	YPL119C;YOR046C;YKL078W;YMR128W;YER176W;YLR398C;YGR271W
double-stranded RNA binding	3725	3	196.448	0.341209	0.513905	12.1919	YHR081W;YGL169W;YMR260C
single-stranded RNA binding	3727	4	166.166	0.438614	-3.9627	-0.746497	YBL022C;YJL140W;YDR404C;YPR163C
mRNA binding	3729	171	240.53	0.68619	2.53407	2.84408	YIL062C;YOR094W;YOR141C;YER155C;YOR198C;YPL217C;YNR051C;YLR175W;YJL209W;YMR012W;YDR155C;YHR209W;YDR151C;YGR155W;YPL119C;YLR276C;YOL149W;YNL118C;YOR204W;YOR236W;YDL160C;YLR401C;YKL204W;YKL172W;YER176W;YGL222C;YER035W;YEL015W;YCL011C;YOR120W;YNL255C;YOR168W;YHR104W;YGL245W;YBL032W;YNL004W;YOL123W;YMR288W;YBR072W;YPR033C;YHR216W;YLR432W;YML056C;YJR091C;YDR037W;YHR082C;YNL239W;YFR001W;YGL099W;YJL124C…
mRNA 3&#39;-UTR binding	3730	3	293.983	0.672904	-2.16925	-2.34307	YDR374C;YDR496C;YDR293C
structural constituent of ribosome	3735	215	233.522	0.608215	2.137	2.37278	15S_rRNA;21S_rRNA;YCR046C;YCR071C;YGL068W;YDR347W;YDL045W-A;YGR084C;YKL003C;YPR166C;YDR405W;YBL090W;YHL004W;YKL167C;YPL118W;YNL005C;YDR116C;YNL284C;YDL202W;YKR006C;YLR312W-A;YBL038W;YNL252C;YNL185C;YKR085C;YNL177C;YOR150W;YMR193W;YGR076C;YBR282W;YDR462W;YMR024W;YKL138C;YCR003W;YMR286W;YDR322W;YBR122C;YBR268W;YKL170W;YML009C;YLR439W;YPL173W;YMR225C;YJL096W;YNR022C;YPR100W;YHR147C;YDR237W;YJL063C;Y…
translation initiation factor activity	3743	37	275.472	0.623586	2.20253	2.23554	YJL131C;YOR276W;YOL139C;YPL119C;YOR204W;YAL035W;YOR260W;YNL062C;YER025W;YGR083C;YDR211W;YLR291C;YKR026C;YLR192C;YEL034W;YOL023W;YMR309C;YER153C;YOR361C;YDR091C;YBR079C;YNL244C;YJR007W;YPL237W;YKR059W;YMR260C;YJL138C;YPR163C;YMR146C;YDR429C;YGR162W;YGL049C;YPR041W;YPR016C;YJR014W;YDR117C;YGR054W
translation elongation factor activity	3746	14	277.947	0.517115	1.9818	1.07763	YJR047C;YPL048W;YAL003W;YOR133W;YDR385W;YKR084C;YNL014W;YEL034W;YLR069C;YPR080W;YBR118W;YKL081W;YOR187W;YLR249W
translation release factor activity	3747	6	316.844	0.689615	-0.313343	-18.7605	YGL143C;YHR038W;YDR172W;YBR143C;YLR281C;YOL114C
peptidyl-prolyl cis-trans isomerase activity	3755	16	257.339	0.793504	1.75812	2.76491	YDR155C;YHR057C;YML078W;YCR069W;YDR304C;YLR216C;YJR032W;YNR028W;YPL064C;YJR017C;YNL135C;YDR519W;YML074C;YLR449W;YIL153W;YPL152W
protein disulfide isomerase activity	3756	7	128.831	0.835054	8.18105	1.72349	YIL005W;YML130C;YPR037C;YDR518W;YOR288C;YOL088C;YCL043C
motor activity	3774	13	221.651	0.753628	0.870067	3.48155	YHR129C;YDR106W;YKR054C;YDR424C;YMR299C;YMR294W;YHR023W;YOR326W;YKL129C;YAL029C;YMR109W;YPL174C;YKL079W
microtubule motor activity	3777	8	161.702	0.582691	1.59768	6.05242	YMR198W;YEL061C;YKR054C;YPR141C;YBL063W;YPL155C;YGL216W;YKL079W
actin binding	3779	41	246.476	0.639254	2.14055	2.31697	YCR088W;YOR239W;YDR063W;YMR092C;YLR370C;YKL013C;YNR035C;YBR234C;YDL029W;YJR065C;YNL271C;YLR319C;YKL007W;YIL034C;YLL050C;YLR429W;YDL178W;YNL084C;YDL226C;YPL242C;YOR181W;YHR023W;YOR326W;YKL129C;YAL029C;YMR109W;YIR006C;YOR122C;YOR281C;YDR388W;YDR129C;YBL007C;YNL243W;YLR313C;YNL138W;YNR031C;YPR080W;YBR118W;YGR080W;YLR337C;YCR059C
actin monomer binding	3785	3	359.969	0.654922	2.64789	0.51926	YOR122C;YGR080W;YCR059C
actin lateral binding	3786	2	197.469	0.773438	2.50546	3.36762	YNL079C;YIL138C
catalytic activity	3824	336	223.889	0.699964	4.62593	2.23871	YKL106W;YLR027C;YNR033W;YMR289W;YNR016C;YBL015W;YAL054C;YLR153C;YLR359W;YLR028C;YMR120C;YOR128C;YGR204W;YGL234W;YGR061C;YFL030W;YJL046W;YML086C;YLR089C;YDR111C;YGL156W;YPR180W;YCL050C;YDR530C;YHR018C;YER069W;YMR062C;YOL140W;YGL157W;YDR127W;YDR380W;YDR035W;YBR249C;YPR060C;YGL202W;YHR137W;YHR171W;YPR026W;YKL004W;YPR122W;YHR208W;YJR148W;YPR176C;YGR286C;YNR058W;YJL060W;YLR231C;YFR047C;YDL141W;YKL088W…
alpha,alpha-trehalose-phosphate synthase (UDP-forming) activity	3825	3	176.153	0.744599	-2.58324	-0.784643	YBR126C;YMR261C;YML100W
sterol 24-C-methyltransferase activity	3838	1	252.415	0	3.2774	0	YML008C
gamma-glutamylcyclotransferase activity	3839	1	73.446	0	0.561688	0	YER163C
gamma-glutamyltransferase activity	3840	3	226.328	0.703838	7.20949	0.11825	YBR281C;YNL191W;YLR299W
1-acylglycerol-3-phosphate O-acyltransferase activity	3841	4	317.118	0.402536	2.68041	2.25819	YOR175C;YLR099C;YPR139C;YDL052C
1-pyrroline-5-carboxylate dehydrogenase activity	3842	1	182.833	0	6.28824	0	YHR037W
1,3-beta-D-glucan synthase activity	3843	3	281.929	0.886849	5.54788	1.16585	YLR342W;YMR306W;YGR032W
1,4-alpha-glucan branching enzyme activity	3844	1	134.177	0	-0.440815	0	YEL011W
2-acylglycerol O-acyltransferase activity	3846	1	296.586	0	2.86078	0	YOR245C
2-amino-4-hydroxy-6-hydroxymethyldihydropteridine diphosphokinase activity	3848	1	165.861	0	-1.0785	0	YNL256W
3-deoxy-7-phosphoheptulonate synthase activity	3849	2	309.06	0.976072	-0.594974	-8.99923	YDR035W;YBR249C
2-deoxyglucose-6-phosphatase activity	3850	2	193.799	0.00460825	3.79419	0.37279	YHR044C;YHR043C
2-isopropylmalate synthase activity	3852	2	441.221	0.265118	6.45408	0.294292	YNL104C;YOR108W
3-beta-hydroxy-delta5-steroid dehydrogenase activity	3854	1	495.981	0	6.98429	0	YGL001C
3-dehydroquinate dehydratase activity	3855	1	706.865	0	0.793649	0	YDR127W
3-dehydroquinate synthase activity	3856	1	706.865	0	0.793649	0	YDR127W
3-hydroxyacyl-CoA dehydrogenase activity	3857	1	211.47	0	-0.930181	0	YKR009C
3-hydroxyisobutyryl-CoA hydrolase activity	3860	1	523.96	0	3.63868	0	YDR036C
3-isopropylmalate dehydratase activity	3861	1	477.488	0	3.92291	0	YGL009C
3-isopropylmalate dehydrogenase activity	3862	1	91.871	0	15.0336	0	YCL018W
3-methyl-2-oxobutanoate hydroxymethyltransferase activity	3864	1	229	0	4.04674	0	YBR176W
3-oxo-5-alpha-steroid 4-dehydrogenase activity	3865	1	179.351	0	4.54249	0	YIL049W
3-phosphoshikimate 1-carboxyvinyltransferase activity	3866	1	706.865	0	0.793649	0	YDR127W
4-aminobutyrate transaminase activity	3867	1	525.941	0	7.18719	0	YGR019W
5-aminolevulinate synthase activity	3870	1	603.661	0	0.948381	0	YDR232W
5-methyltetrahydropteroyltriglutamate-homocysteine S-methyltransferase activity	3871	1	235.863	0	2.06565	0	YER091C
6-phosphofructokinase activity	3872	2	184.894	0.506437	-1.18868	-2.46	YGR240C;YMR205C
6-phosphofructo-2-kinase activity	3873	4	154.884	0.508969	1.86038	2.54003	YJL155C;YIL107C;YOL136C;YLR345W
AMP deaminase activity	3876	3	185.898	0.729362	7.50173	0.92034	YML035C;YBR284W;YJL070C
ATP adenylyltransferase activity	3877	2	36.4895	0.0708861	20.761	0.176157	YCL050C;YDR530C
ATP citrate synthase activity	3878	1	497.738	0	6.26738	0	YOR142W
ATP phosphoribosyltransferase activity	3879	1	265.337	0	5.32893	0	YER055C
CDP-diacylglycerol-inositol 3-phosphatidyltransferase activity	3881	1	195.48	0	-1.58199	0	YPR113W
CDP-diacylglycerol-serine O-phosphatidyltransferase activity	3882	1	208.058	0	7.3569	0	YER026C
CTP synthase activity	3883	2	134.511	0.10882	0.233212	1.61951	YBL039C;YJR103W
D-arabinono-1,4-lactone oxidase activity	3885	1	96.581	0	-0.812034	0	YML086C
DNA-directed DNA polymerase activity	3887	16	203.915	0.781538	1.38932	3.07656	YPR175W;YBR278W;YDR121W;YOR330C;YNL102W;YBL035C;YNL262W;YDL102W;YJR006W;YJR043C;YCR014C;YEL055C;YDR419W;YOR346W;YPL167C;YIL139C;YAR009C;YBL005W-B;YBL100W-B;YBR012W-B;YCL019W;YCL074W;YCL075W;YDR034C-D;YDR098C-B;YDR210C-D;YDR210W-B;YDR261C-D;YDR261W-B;YDR316W-B;YDR365W-B;YER138C;YER160C;YFL002W-A;YGR027W-B;YGR038C-B;YGR109W-B;YGR161C-D;YGR161W-B;YHL009W-B;YHR214C-B;YIL082W-A;YJL113W;YJR027W;YJR029W…
DNA primase activity	3896	2	189.543	0.920287	3.26275	0.305332	YIR008C;YKL045W
DNA-directed RNA polymerase activity	3899	34	259.748	0.619651	2.79566	1.79353	YIR008C;YKL045W;YOR207C;YJR063W;YPR010C;YDR156W;YOR341W;YJL148W;YOR340C;YNL248C;YOR210W;YOL005C;YOR151C;YIL021W;YJL140W;YBR154C;YDR404C;YOR224C;YGL070C;YHR143W-A;YDR045C;YJL011C;YNL113W;YKL144C;YNL151C;YNR003C;YKR025W;YPR110C;YDL150W;YPR190C;YDL140C;YPR187W;YOR116C;YFL036W
deoxyribodipyrimidine photo-lyase activity	3904	1	23.6055	0	29.1606	0	YOR386W
alkylbase DNA N-glycosylase activity	3905	1	121.288	0	-0.664615	0	YER142C
DNA-(apurinic or apyrimidinic site) lyase activity	3906	6	202.64	0.35225	-0.322918	-14.3981	YKL114C;YBL019W;YAL015C;YOL043C;YML060W;YNL178W
methylated-DNA-[protein]-cysteine S-methyltransferase activity	3908	1	100.785	0	-5.9417	0	YDL200C
DNA ligase activity	3909	2	251.024	0.478323	1.00613	3.13501	YDL164C;YOR005C
DNA ligase (ATP) activity	3910	2	251.024	0.478323	1.00613	3.13501	YDL164C;YOR005C
DNA photolyase activity	3913	1	23.6055	0	29.1606	0	YOR386W
DNA topoisomerase activity	3916	4	372.667	0.188809	1.86415	1.21157	YBR073W;YOL006C;YNL088W;YLR234W
DNA topoisomerase type I activity	3917	2	390.82	0.277135	2.81913	1.1274	YOL006C;YLR234W
DNA topoisomerase type II (ATP-hydrolyzing) activity	3918	2	319.359	0.0226961	2.54717	1.39877	YOL006C;YNL088W
FMN adenylyltransferase activity	3919	2	484.759	0.325616	3.11727	0.473781	YDL045C;YDR236C
GMP synthase (glutamine-hydrolyzing) activity	3922	3	82.4598	1.46401	28.3544	0.836077	YMR217W;YNL333W;YFL059W
GPI-anchor transamidase activity	3923	5	203.727	0.780354	5.03934	1.80649	YLR088W;YLR459W;YHR188C;YDR434W;YDR331W
GTPase activity	3924	73	246.802	0.611225	3.00026	2.01897	YDL192W;YDL137W;YOR094W;YBR164C;YPL051W;YPL217C;YCR002C;YHR107C;YLR229C;YJL194W;YMR173W;YLL001W;YOR133W;YDR385W;YIL009C-A;YAL035W;YBR179C;YER025W;YAL048C;YHR005C;YER020W;YLR293C;YOR185C;YML121W;YLR289W;YKR084C;YOL023W;YGL099W;YLR069C;YJL102W;YOR211C;YMR023C;YMR097C;YHR168W;YNR053C;YJR072C;YER006W;YOR101W;YNL098C;YCR027C;YPR165W;YNL090W;YIL118W;YKR055W;YNL180C;YNL163C;YGR152C;YPL218W;YFL005W;YOR16…
GTP cyclohydrolase I activity	3934	2	73.7113	0.156302	-1.68417	-0.128519	YGR267C;YGL221C
GTP cyclohydrolase II activity	3935	1	159.178	0	0.605992	0	YBL033C
IMP cyclohydrolase activity	3937	2	308.235	0.494626	3.43468	0.893615	YLR028C;YMR120C
IMP dehydrogenase activity	3938	3	81.828	0.954401	13.0717	1.85964	YHR216W;YLR432W;YML056C
L-iditol 2-dehydrogenase activity	3939	2	9.2	0.00299752	37.8152	0.0628562	YJR159W;YDL246C
L-serine ammonia-lyase activity	3941	1	16.339	0	40.1428	0	YCL064C;YIL167W;YIL168W
N-acetyl-gamma-glutamyl-phosphate reductase activity	3942	2	520.6	0.653128	0.343287	1.2297	YER069W;YDR158W
1-(5-phosphoribosyl)-5-[(5-phosphoribosylamino)methylideneamino]imidazole-4-carboxamide isomerase ac	3949	1	125.463	0	-0.119429	0	YIL020C
NAD+ kinase activity	3951	5	267.287	0.574789	2.46875	0.877947	YOR171C;YLR260W;YPL188W;YJR049C;YEL041W
NAD+ synthase (glutamine-hydrolyzing) activity	3952	1	247.267	0	5.00723	0	YHR074W
NADH dehydrogenase activity	3954	2	336.414	0.136137	5.40314	0.254004	YMR145C;YDL085W
NAD(P)H dehydrogenase (quinone) activity	3955	1	169.389	0	2.77677	0	YLR011W
NADPH-hemoprotein reductase activity	3958	2	239.762	0.284238	2.11792	1.49833	YHR042W;YPR048W
NADPH dehydrogenase activity	3959	2	163.155	0.551407	1.84973	2.10064	YHR179W;YPL171C
NADPH:quinone reductase activity	3960	1	331.007	0	1.37037	0	YBR046C
O-acetylhomoserine aminocarboxypropyltransferase activity	3961	1	344.966	0	6.63125	0	YLR303W
cystathionine gamma-synthase activity	3962	3	68.9508	0.584024	7.23534	2.42598	YJR130C;YLL058W;YML082W
RNA-3&#39;-phosphate cyclase activity	3963	1	308.49	0	-0.735634	0	YOL010W
RNA-directed DNA polymerase activity	3964	1	310.308	0	4.61486	0	Q0050;Q0055;YLR318W;YAR009C;YBL005W-B;YBL100W-B;YBR012W-B;YCL019W;YCL074W;YCL075W;YDR034C-D;YDR098C-B;YDR210C-D;YDR210W-B;YDR261C-D;YDR261W-B;YDR316W-B;YDR365W-B;YER138C;YER160C;YFL002W-A;YGR027W-B;YGR038C-B;YGR109W-B;YGR161C-D;YGR161W-B;YHL009W-B;YHR214C-B;YIL082W-A;YJL113W;YJR027W;YJR029W;YLR035C-A;YLR157C-B;YLR227W-B;YLR410W-B;YML039W;YML045W;YMR045C;YMR050C;YNL054W-B;YNL284C-B;YOL103W-B;YOR14…
RNA-directed RNA polymerase activity	3968	12	255.612	0.480532	3.39697	1.41974	YOR210W;YOL005C;YOR151C;YIL021W;YJL140W;YBR154C;YDR404C;YOR224C;YGL070C;YHR143W-A;YDL140C;YPR187W
RNA ligase (ATP) activity	3972	1	271.238	0	2.5842	0	YJL087C
UDP-N-acetylglucosamine-dolichyl-phosphate N-acetylglucosaminephosphotransferase activity	3975	1	107.069	0	-5.31819	0	YBR243C
UDP-N-acetylglucosamine diphosphorylase activity	3977	1	275.865	0	0.196208	0	YDL103C
UDP-glucose 4-epimerase activity	3978	1	277.303	0	3.36774	0	YBR019C
UDP-glucose:glycoprotein glucosyltransferase activity	3980	1	139.472	0	-6.04065	0	YOR336W
UTP:glucose-1-phosphate uridylyltransferase activity	3983	2	188.102	0.815211	-0.643738	-1.75128	YKL035W;YHL012W
acetolactate synthase activity	3984	2	272.2	0.868253	1.08233	3.35338	YMR108W;YCL009C
acetyl-CoA C-acetyltransferase activity	3985	1	449.374	0	3.52391	0	YPL028W
acetyl-CoA hydrolase activity	3986	1	194.915	0	-2.83086	0	YBL015W
acetate-CoA ligase activity	3987	2	245.251	1.16077	3.66924	5.44903	YAL054C;YLR153C
acetyl-CoA C-acyltransferase activity	3988	1	40.8175	0	21.3877	0	YIL160C
acetyl-CoA carboxylase activity	3989	2	185.18	0.449615	-2.18542	-2.20122	YNR016C;YMR207C
acetylglutamate kinase activity	3991	1	280.171	0	0.641786	0	YER069W
N2-acetyl-L-ornithine:2-oxoglutarate 5-aminotransferase activity	3992	1	59.3945	0	4.05299	0	YOL140W
acid phosphatase activity	3993	9	253.611	0.761557	11.4563	1.60572	YDR051C;YDL024C;YPR073C;YAR071W;YHR215W;YBR092C;YBR093C;YLR410W;YER134C
aconitate hydratase activity	3994	2	199.712	1.00613	7.34995	0.100385	YLR304C;YJL200C
acyl-CoA dehydrogenase activity	3995	1	109.285	0	-3.57985	0	YGL205W
acyl-CoA oxidase activity	3997	1	109.285	0	-3.57985	0	YGL205W
adenine phosphoribosyltransferase activity	3999	2	208.185	0.142886	2.10953	0.165492	YML022W;YDR441C
adenosine deaminase activity	4000	1	43.908	0	12.747	0	YGL243W
adenosine kinase activity	4001	1	121.671	0	-1.20241	0	YJR105W
ATP-dependent DNA helicase activity	4003	15	227.63	0.571698	1.12351	4.16264	YPL008W;YLR276C;YHR164C;YOL095C;YPR019W;YGL201C;YBR202W;YER171W;YHR031C;YMR190C;YJL092W;YIL143C;YPL122C;YMR284W;YMR106C
ATP-dependent RNA helicase activity	4004	30	280.725	0.574268	1.03732	4.0738	YER172C;YDL031W;YNL112W;YGL078C;YNR038W;YKR024C;YHR169W;YLR276C;YOR204W;YDL160C;YLL008W;YDR021W;YMR290C;YJL033W;YDR332W;YBR142W;YGL064C;YDR194C;YMR080C;YER013W;YDR243C;YGL120C;YGL171W;YHR065C;YFL002C;YLR424W;YDL084W;YPL029W;YKR059W;YJL138C
phospholipid-translocating ATPase activity	4012	9	207.779	1.02304	7.27539	1.66391	YCR094W;YER166W;YDR093W;YMR162C;YAL026C;YNL323W;YIL048W;YOR049C;YNR048W
adenosylhomocysteinase activity	4013	1	236.444	0	8.43517	0	YER043C
adenosylmethionine decarboxylase activity	4014	1	233.04	0	-1.90182	0	YOL052C
adenosylmethionine-8-amino-7-oxononanoate transaminase activity	4015	1	49.32	0	10.8513	0	YNR058W
adenylate cyclase activity	4016	1	317.561	0	4.71564	0	YJL005W
adenylate kinase activity	4017	6	247.661	0.783781	0.784261	4.86983	YDR226W;YER170W;YDL166C;YMR224C;YNL250W;YKL024C
N6-(1,2-dicarboxyethyl)AMP AMP-lyase (fumarate-forming) activity	4018	1	233.172	0	2.64144	0	YLR359W
adenylosuccinate synthase activity	4019	1	235.065	0	3.33546	0	YNL220W
adenylylsulfate kinase activity	4020	1	228.092	0	-0.56097	0	YKL001C
L-alanine:2-oxoglutarate aminotransferase activity	4021	2	499.064	0.509893	3.68627	0.968571	YLR089C;YDR111C
alcohol dehydrogenase (NAD) activity	4022	6	183.476	0.842333	6.61666	1.9852	YOL086C;YMR303C;YMR083W;YGL256W;YBR145W;YDL168W
alcohol O-acetyltransferase activity	4026	6	180.436	0.715846	6.2914	1.80194	YOR377W;YGR177C;YPL095C;YBR177C;YPL272C;YGR212W
3-chloroallyl aldehyde dehydrogenase activity	4028	1	433.239	0	2.20939	0	YMR110C
aldehyde dehydrogenase (NAD) activity	4029	5	280.482	0.503806	3.31522	0.788027	YMR170C;YMR169C;YOR374W;YER073W;YMR110C
aldehyde dehydrogenase [NAD(P)+] activity	4030	4	297.329	0.60926	2.10193	1.5782	YOR374W;YER073W;YPL061W;YMR110C
alditol:NADP+ 1-oxidoreductase activity	4032	6	290.595	0.468711	2.32582	1.17925	YBR149W;YOR120W;YHR104W;YDR368W;YDL124W;YJR096W
aldo-keto reductase (NADP) activity	4033	3	304.858	0.689669	1.13872	0.548025	YOR120W;YDL124W;YJR096W
aldose 1-epimerase activity	4034	1	277.303	0	3.36774	0	YBR019C
alkaline phosphatase activity	4035	2	72.6525	0.776428	6.67687	3.07347	YDL236W;YDR481C
allantoicase activity	4037	1	28.5685	0	22.3994	0	YIR029W
allantoinase activity	4038	1	32.94	0	23.5103	0	YIR027C
allophanate hydrolase activity	4039	1	173.732	0	0.225162	0	YBR208C
amidase activity	4040	1	584.304	0	0.421074	0	YDR242W
acetyl-CoA:L-glutamate N-acetyltransferase activity	4042	2	351.352	0.178567	3.76627	1.29834	YJL071W;YMR062C
L-aminoadipate-semialdehyde dehydrogenase activity	4043	1	341.353	0	-0.736589	0	YBR115C
amidophosphoribosyltransferase activity	4044	2	169.538	0.929511	5.57784	0.165009	YMR300C;YNL191W
aminoacyl-tRNA hydrolase activity	4045	2	95.727	0.257028	-1.80246	-0.138537	YHR189W;YBL057C
aminomethyltransferase activity	4047	1	484.762	0	-3.72527	0	YDR019C
anthranilate phosphoribosyltransferase activity	4048	1	346.621	0	-0.34528	0	YDR354W
anthranilate synthase activity	4049	2	137.797	1.0301	11.3249	0.763366	YER090W;YKL211C
arginase activity	4053	1	340.443	0	0.742595	0	YPL111W
argininosuccinate synthase activity	4055	1	219.841	0	1.3137	0	YOL058W
argininosuccinate lyase activity	4056	1	140.7	0	-1.18966	0	YHR018C
arginyltransferase activity	4057	1	460.615	0	4.28769	0	YGL017W
aralkylamine N-acetyltransferase activity	4059	1	589.114	0	0.930561	0	YDR071C
arylformamidase activity	4061	2	266.07	0.308157	2.18865	0.583084	YJL060W;YDR428C
arylsulfatase activity	4065	1	7.145	0	37.3929	0	YOL164W
asparagine synthase (glutamine-hydrolyzing) activity	4066	3	185.14	0.780829	-1.66659	-2.03292	YPR145W;YGR124W;YML096W
asparaginase activity	4067	5	467.175	0.0552548	10.9194	2.04927	YDR321W;YLR155C;YLR157C;YLR158C;YLR160C
L-aspartate:2-oxoglutarate aminotransferase activity	4069	2	217.658	0.131246	3.21705	0.829523	YKL106W;YLR027C
aspartate carbamoyltransferase activity	4070	1	169.041	0	0.141241	0	YJL130C
aspartate kinase activity	4072	1	257.166	0	7.90575	0	YER052C
aspartate-semialdehyde dehydrogenase activity	4073	1	761.029	0	0.0447878	0	YDR158W
biotin carboxylase activity	4075	5	216.754	0.483049	-0.840754	-3.79238	YNR016C;YBR208C;YMR207C;YGL062W;YBR218C
biotin synthase activity	4076	1	26.5565	0	26.4438	0	YGR286C
biotin-[acetyl-CoA-carboxylase] ligase activity	4077	1	204.076	0	0.296129	0	YDL141W
biotin-[methylcrotonoyl-CoA-carboxylase] ligase activity	4078	1	204.076	0	0.296129	0	YDL141W
biotin-[methylmalonyl-CoA-carboxytransferase] ligase activity	4079	1	204.076	0	0.296129	0	YDL141W
biotin-[propionyl-CoA-carboxylase (ATP-hydrolyzing)] ligase activity	4080	1	204.076	0	0.296129	0	YDL141W
branched-chain-amino-acid transaminase activity	4084	2	41.9862	0.0853606	16.9443	0.35479	YHR208W;YJR148W
carbamoyl-phosphate synthase (glutamine-hydrolyzing) activity	4088	3	163.772	0.286142	-0.968067	-2.44633	YOR303W;YJR109C;YJL130C
carbonate dehydratase activity	4089	1	224.185	0	2.45946	0	YNL036W
carbonyl reductase (NADPH) activity	4090	5	233.159	0.658349	9.39212	1.57917	YGL157W;YDR368W;YDR541C;YGL039W;YMR226C
carnitine O-acetyltransferase activity	4092	3	145.457	0.63472	8.12468	1.36884	YML042W;YAR035W;YER024W
catalase activity	4096	2	499.244	0.180687	2.32422	0.166688	YDR256C;YGR088W
chitin deacetylase activity	4099	2	330.936	0.00498596	0.475837	1.12206	YLR307W;YLR308W
chitin synthase activity	4100	3	292.573	0.0629708	2.44877	0.787101	YNL192W;YBR038W;YBR023C
choline kinase activity	4103	2	580.875	0.417673	3.32202	0.116302	YLR133W;YDR147W
choline-phosphate cytidylyltransferase activity	4105	1	186.824	0	-3.12547	0	YGR202C
chorismate mutase activity	4106	1	272.823	0	1.54132	0	YPR060C
chorismate synthase activity	4107	1	226.969	0	0.945544	0	YGL148W
citrate (Si)-synthase activity	4108	3	222.195	0.6618	0.223905	11.6562	YNR001C;YCR005C;YPR001W
coproporphyrinogen oxidase activity	4109	1	547.134	0	2.34757	0	YDR044W
cyclic-nucleotide phosphodiesterase activity	4112	1	105.609	0	-5.18591	0	YGR247W
2&#39;,3&#39;-cyclic-nucleotide 3&#39;-phosphodiesterase activity	4113	2	188.423	0.621561	-1.30086	-4.2236	YGR247W;YJL087C
3&#39;,5&#39;-cyclic-nucleotide phosphodiesterase activity	4114	2	56.7347	0.511678	4.97297	4.48379	YGL248W;YOR360C
3&#39;,5&#39;-cyclic-AMP phosphodiesterase activity	4115	2	56.7347	0.511678	4.97297	4.48379	YGL248W;YOR360C
cystathionine beta-lyase activity	4121	3	129.441	0.875162	17.3303	1.53832	YFR055W;YGL184C;YHR112C
cystathionine beta-synthase activity	4122	1	291.63	0	0.00176289	0	YGR155W
cystathionine gamma-lyase activity	4123	1	98.824	0	-3.99055	0	YAL012W
cysteine synthase activity	4124	2	429.36	0.277974	4.82169	0.530746	YLR303W;YGR012W
cytidine deaminase activity	4126	1	451.459	0	3.52369	0	YLR245C
cytidylate kinase activity	4127	1	274.34	0	3.49917	0	YKL024C
cytochrome-b5 reductase activity, acting on NAD(P)H	4128	3	117.875	0.710074	10.7426	1.57333	YIL043C;YKL150W;YML125C
cytochrome-c oxidase activity	4129	11	184.1	0.37393	1.65405	1.87014	Q0050;Q0055;Q0060;Q0065;Q0070;YMR244C-A;Q0045;YLR038C;YGL191W;Q0250;Q0275;YGL187C;YNL052W;YIL111W;YHR051W;YMR256C;YLR395C;YDL067C;YGL226W
cytochrome-c peroxidase activity	4130	1	100.519	0	-7.58458	0	YKR066C
cytosine deaminase activity	4131	1	270.666	0	3.01644	0	YPR062W
dCMP deaminase activity	4132	1	174.383	0	5.20706	0	YHR144C
4-alpha-glucanotransferase activity	4134	1	43.721	0	11.1111	0	YPR184W
amylo-alpha-1,6-glucosidase activity	4135	1	43.721	0	11.1111	0	YPR184W
dephospho-CoA kinase activity	4140	1	681.298	0	5.05292	0	YDR196C
dethiobiotin synthase activity	4141	1	50.6195	0	8.90921	0	YNR057C
diacylglycerol cholinephosphotransferase activity	4142	2	293.694	0.416531	4.54433	0.0222975	YNL130C;YHR123W
diacylglycerol kinase activity	4143	3	347.148	0.389492	1.00512	0.852422	YOR311C;YOR171C;YLR260W
diacylglycerol O-acyltransferase activity	4144	1	296.586	0	2.86078	0	YOR245C
diamine N-acetyltransferase activity	4145	1	589.114	0	0.930561	0	YDR071C
dihydrofolate reductase activity	4146	1	310.067	0	3.90219	0	YOR236W
dihydrolipoyl dehydrogenase activity	4148	1	102.371	0	6.34969	0	YFL018C
dihydrolipoyllysine-residue succinyltransferase activity	4149	1	754.369	0	2.95182	0	YDR148C
dihydroneopterin aldolase activity	4150	1	165.861	0	-1.0785	0	YNL256W
dihydroorotase activity	4151	1	113.848	0	-0.629159	0	YLR420W
dihydroorotate dehydrogenase activity	4152	1	25.688	0	34.6445	0	YKL216W
dihydropteroate synthase activity	4156	1	165.861	0	-1.0785	0	YNL256W
dihydroorotate oxidase activity	4158	1	25.688	0	34.6445	0	YKL216W
dihydroxy-acid dehydratase activity	4160	1	280.43	0	5.02777	0	YJR016C
dimethylallyltranstransferase activity	4161	2	264.461	0.849852	-1.12059	-4.22976	YPL069C;YJL167W
diphosphomevalonate decarboxylase activity	4163	1	81.84	0	-4.25421	0	YNR043W
diphthine synthase activity	4164	1	501.713	0	-5.80463	0	YLR172C
dodecenoyl-CoA delta-isomerase activity	4165	2	394.043	0.0807063	4.84417	0.914069	YOR180C;YLR284C
dolichol kinase activity	4168	1	295.957	0	0.0412917	0	YMR013C
dolichyl-phosphate-mannose-protein mannosyltransferase activity	4169	7	222.074	0.611538	1.62857	1.66971	YDL095W;YAL023C;YOR321W;YJR143C;YDL093W;YGR199W;YDR307W
dUTP diphosphatase activity	4170	2	133.506	0.457081	-1.33305	-1.84848	YBR252W;YJR069C
electron-transferring-flavoprotein dehydrogenase activity	4174	1	83.1245	0	-8.43327	0	YOR356W
endopeptidase activity	4175	19	211.367	0.664128	5.54017	1.98229	YMR150C;YMR035W;YER012W;YOR362C;YPR103W;YJL001W;YFR050C;YMR314W;YOL038W;YBL041W;YML092C;YGR135W;YOR157C;YGR253C;YER094C;YHR027C;YIL075C;YGL011C;YEL059C-A
ATP-dependent peptidase activity	4176	2	258.022	0.429953	-1.06499	-6.26932	YBL022C;YPR024W
aminopeptidase activity	4177	17	188.353	0.575606	1.82464	2.96236	YHR047C;YKL103C;YKL157W;YBR286W;YHR113W;YHR028C;YLL029W;YER078C;YNL045W;YLR244C;YBL091C;YOR219C;YIL137C;YJR126C;YDR415C;YFR006W;YOL057W
carboxypeptidase activity	4180	5	152.827	0.613429	-0.460758	-8.19232	YJL172W;YHR132C;YGL203C;YMR297W;YBR139W;YOL153C
metallocarboxypeptidase activity	4181	2	146.044	0.459462	1.76369	2.64097	YJL172W;YHR132C;YOL153C
serine-type carboxypeptidase activity	4185	3	157.349	0.78481	-1.94372	-1.5775	YGL203C;YMR297W;YBR139W
aspartic-type endopeptidase activity	4190	11	241.677	0.928804	11.6922	1.51871	YIL015W;YER143W;YDR144C;YPL154C;YLR120C;YLR121C;YGL259W;YIR039C;YDR349C;YBL005W-B;YBL100W-B;YBR012W-B;YCL019W;YDR034C-D;YDR098C-B;YDR210C-D;YDR210W-B;YDR261C-D;YDR261W-B;YDR316W-B;YDR365W-B;YER138C;YER160C;YFL002W-A;YGL258W-A;YGR027W-B;YGR038C-B;YGR109W-B;YGR161C-D;YGR161W-B;YHL009W-B;YHR214C-B;YIL082W-A;YJL113W;YJR027W;YJR029W;YKL100C;YLR035C-A;YLR157C-B;YLR227W-B;YLR410W-B;YML039W;YML045W;YMR04…
cysteine-type endopeptidase activity	4197	6	327.986	0.274358	3.33277	0.895411	YNL223W;YGR098C;YDR331W;YNL239W;YOR197W;YMR154C
calcium-dependent cysteine-type endopeptidase activity	4198	2	365.448	0.0313715	3.88998	0.972933	YOR197W;YMR154C
metalloendopeptidase activity	4222	17	180.662	0.735645	2.18978	4.37018	YER017C;YNR020C;YPR122W;YDR430C;YHR132C;YLR163C;YHR024C;YKL134C;YKR087C;YCL057W;YPR191W;YMR274C;YDL216C;YLR389C;YJR117W;YPR024W;YMR089C
serine-type endopeptidase activity	4252	10	202.836	0.626701	3.74569	2.05767	YHR028C;YNL238W;YNL123W;YGR101W;YBL022C;YEL060C;YPL246C;YCR045C;YJL156C;YOR003W
threonine-type endopeptidase activity	4298	14	206.241	0.716372	5.84707	2.07769	YER012W;YOR362C;YPR103W;YJL001W;YFR050C;YMR314W;YOL038W;YBL041W;YML092C;YGR135W;YOR157C;YGR253C;YER094C;YGL011C
enoyl-CoA hydratase activity	4300	2	228.691	0.106495	1.31425	2.41515	YKR009C;YJL097W
epoxide hydrolase activity	4301	2	137.56	1.05686	11.1308	1.36232	YNL045W;YNR064C
ethanolamine kinase activity	4305	2	580.875	0.417673	3.32202	0.116302	YLR133W;YDR147W
ethanolamine-phosphate cytidylyltransferase activity	4306	1	507.459	0	-0.678963	0	YGR007W
ethanolaminephosphotransferase activity	4307	1	207.192	0	4.47268	0	YHR123W
exopolyphosphatase activity	4309	2	115.073	0.651067	0.396787	19.9334	YDR452W;YHR201C
farnesyl-diphosphate farnesyltransferase activity	4310	1	77.131	0	1.0002	0	YHR190W
farnesyltranstransferase activity	4311	1	423.385	0	2.23097	0	YPL069C
fatty acid synthase activity	4312	2	107.618	0.0507899	-6.06552	-0.343254	YKL182W;YPL231W
[acyl-carrier-protein] S-acetyltransferase activity	4313	1	103.754	0	-4.59332	0	YKL182W
[acyl-carrier-protein] S-malonyltransferase activity	4314	2	219.013	0.744256	-1.98582	-1.85694	YKL182W;YOR221C
3-oxoacyl-[acyl-carrier-protein] synthase activity	4315	2	195.222	0.606612	-3.42706	-1.69632	YER061C;YPL231W
3-oxoacyl-[acyl-carrier-protein] reductase (NADPH) activity	4316	2	221.458	0.702289	-1.57268	-5.36399	YPL231W;YKL055C
enoyl-[acyl-carrier-protein] reductase (NADH) activity	4318	1	103.754	0	-4.59332	0	YKL182W
enoyl-[acyl-carrier-protein] reductase (NADPH, B-specific) activity	4319	2	198.601	0.675397	-1.853	-2.09142	YBR026C;YKL182W
oleoyl-[acyl-carrier-protein] hydrolase activity	4320	1	103.754	0	-4.59332	0	YKL182W
fatty-acyl-CoA synthase activity	4321	2	107.618	0.0507899	-6.06552	-0.343254	YKL182W;YPL231W
ferroxidase activity	4322	3	228.678	0.745707	4.59554	1.96321	YMR058W;YFL041W;YDL120W
ferrochelatase activity	4325	2	295.354	0.636566	3.15821	0.352391	YOR176W;YBR213W
tetrahydrofolylpolyglutamate synthase activity	4326	3	308.827	0.380076	3.62488	1.1542	YMR113W;YOR241W;YKL132C
formate-tetrahydrofolate ligase activity	4329	2	292.127	0.52548	0.934537	0.54637	YGR204W;YBR084W
fructose-2,6-bisphosphate 2-phosphatase activity	4331	3	183.793	0.357084	3.75065	0.925732	YJL155C;YIL107C;YLR345W
fructose-bisphosphate aldolase activity	4332	1	326.591	0	4.7127	0	YKL060C
fumarate hydratase activity	4333	1	48.069	0	5.95396	0	YPL262W
galactokinase activity	4335	2	372.014	0.350497	-0.0596078	-37.4671	YBR020W;YDR009W
geranyltranstransferase activity	4337	2	264.461	0.849852	-1.12059	-4.22976	YPL069C;YJL167W
glucan exo-1,3-beta-glucosidase activity	4338	4	333.681	0.655585	6.54008	1.43984	YGR282C;YLR300W;YDR261C;YOR190W
glucan 1,4-alpha-glucosidase activity	4339	1	178.826	0	7.59358	0	YIL099W
glucokinase activity	4340	2	53.902	0.0606856	12.5541	0.975042	YDR516C;YCL040W
glucosamine 6-phosphate N-acetyltransferase activity	4343	1	104.216	0	4.74061	0	YFL017C
glucose-6-phosphate dehydrogenase activity	4345	1	197.185	0	5.44279	0	YNL241C
glucose-6-phosphate isomerase activity	4347	1	200.121	0	-4.35031	0	YBR196C
glutamate 5-kinase activity	4349	2	322.982	0.642805	-0.832678	-4.63407	YDR300C;YHR033W
glutamate-5-semialdehyde dehydrogenase activity	4350	1	169.074	0	-3.13192	0	YOR323C
glutamate decarboxylase activity	4351	1	152.752	0	-0.114979	0	YMR250W
glutamate dehydrogenase (NAD+) activity	4352	1	72.28	0	-4.33346	0	YDL215C
glutamate dehydrogenase (NADP+) activity	4354	2	40.5938	0.290525	17.9063	1.05148	YOR375C;YAL062W
glutamate-ammonia ligase activity	4356	1	305.305	0	3.58678	0	YPR035W
glutamate-cysteine ligase activity	4357	1	235.333	0	1.26674	0	YJL101C
glutamate N-acetyltransferase activity	4358	1	395.716	0	0.308577	0	YMR062C
glutaminase activity	4359	4	315.324	0.558088	3.42301	1.49672	YBR248C;YHR074W;YMR095C;YMR096W
glutamine-fructose-6-phosphate transaminase (isomerizing) activity	4360	3	373.034	0.299703	3.39788	0.520885	YKL104C;YMR084W;YMR085W
glutathione-disulfide reductase activity	4362	4	324.971	0.296165	1.86498	1.52471	YPL091W;YDL010W;YBR014C;YLR364W
glutathione synthase activity	4363	1	239.356	0	0.877015	0	YOL049W
glutathione transferase activity	4364	7	98.2624	0.98872	10.3813	1.62904	YKR076W;YCL035C;YDR513W;YGR154C;YMR251W;YIR038C;YLL060C
glyceraldehyde-3-phosphate dehydrogenase (NAD+) (phosphorylating) activity	4365	3	279.322	0.237803	2.42797	2.5149	YJL052W;YJR009C;YGR192C
glycerol-3-phosphate O-acyltransferase activity	4366	2	151.411	0.497556	-3.70043	-0.0603902	YKR067W;YBL011W
glycerol-3-phosphate dehydrogenase [NAD+] activity	4367	2	315.099	0.436751	3.22254	0.225516	YDL022W;YOL059W
glycerol-3-phosphate dehydrogenase activity	4368	1	52.7335	0	13.5279	0	YIL155C
glycerol kinase activity	4370	1	37.4415	0	24.245	0	YHL032C
glycerone kinase activity	4371	2	79.3312	0.980838	16.3145	1.69321	YML070W;YFL053W
glycine hydroxymethyltransferase activity	4372	2	167.443	0.770727	0.720825	6.84057	YBR263W;YLR058C
glycogen (starch) synthase activity	4373	2	255.621	0.889509	1.00887	5.51496	YFR015C;YLR258W
glycine dehydrogenase (decarboxylating) activity	4375	4	232.68	0.836843	5.39846	1.54213	YDR019C;YMR189W;YAL044C;YFL018C
glycolipid mannosyltransferase activity	4376	1	236.831	0	0.959399	0	YNL219C
GDP-Man:Man3GlcNAc2-PP-Dol alpha-1,2-mannosyltransferase activity	4377	1	245.335	0	2.14935	0	YNL048W
GDP-Man:Man1GlcNAc2-PP-Dol alpha-1,3-mannosyltransferase activity	4378	1	380.519	0	4.11551	0	YGL065C
glycylpeptide N-tetradecanoyltransferase activity	4379	1	535.554	0	5.00212	0	YLR195C
guanosine-diphosphatase activity	4382	1	74.549	0	3.10348	0	YEL042W
guanylate kinase activity	4385	1	165.394	0	-7.00124	0	YDR454C
helicase activity	4386	102	203.201	0.838414	9.89148	1.85787	YER172C;YER164W;YPL008W;YPL119C;YDL031W;YNL112W;YGL078C;YOR046C;YNR038W;YKR024C;YHR169W;YLR276C;YOR204W;YDL160C;YKL078W;YHR164C;YLL008W;YMR128W;YER176W;YDR021W;YAL019W;YMR290C;YJL033W;YKL017C;YGL251C;YOL095C;YDR291W;YGL150C;YLR247C;YDR332W;YFR038W;YBR245C;YOR304W;YBR142W;YBL023C;YEL032W;YPR019W;YLR274W;YGL201C;YBR202W;YPL082C;YIR002C;YGL064C;YDR194C;YJL050W;YMR080C;YML061C;YKR086W;YNR011C;YER013W…
heme oxygenase (decyclizing) activity	4392	1	524.975	0	6.91397	0	YLR205C
hexaprenyldihydroxybenzoate methyltransferase activity	4395	1	138.576	0	-0.635525	0	YOL096C
hexokinase activity	4396	5	40.1276	0.460699	18.2006	1.01782	YDR516C;YCL040W;YFR053C;YGL253W;YLR446W
histidinol dehydrogenase activity	4399	1	67.1335	0	6.98575	0	YCL030C
histidinol-phosphate transaminase activity	4400	1	143.504	0	3.1905	0	YIL116W
histidinol-phosphatase activity	4401	1	65.9265	0	6.47066	0	YFR025C
histone acetyltransferase activity	4402	26	275.405	0.67072	3.89538	1.6249	YFL039C;YDR448W;YOR023C;YJL081C;YPR023C;YJR082C;YPL086C;YFL024C;YOR244W;YGR252W;YPL001W;YEL056W;YPR193C;YMR069W;YDR176W;YLL002W;YMR127C;YBL052C;YDR181C;YOR213C;YGL066W;YJL127C;YGR274C;YHR099W;YOR064C;YHR090C
histone deacetylase activity	4407	12	271.205	0.706402	3.94451	2.42173	YNL021W;YDR295C;YPR179C;YPR068C;YGL194C;YPL116W;YOR025W;YDR191W;YNL330C;YBR095C;YMR263W;YIL084C
holocytochrome-c synthase activity	4408	2	173.146	0.849645	-1.0199	-2.47868	YAL039C;YKL087C
homoaconitate hydratase activity	4409	1	599.766	0	1.05763	0	YDR234W
homocitrate synthase activity	4410	2	181.067	0.366984	-1.59236	-0.222984	YDL182W;YDL131W
homoserine dehydrogenase activity	4412	1	55.7765	0	4.66938	0	YJR139C
homoserine kinase activity	4413	1	159.968	0	5.3688	0	YHR025W
homoserine O-acetyltransferase activity	4414	1	118.079	0	0.834582	0	YNL277W
hydroxyacylglutathione hydrolase activity	4416	2	465.003	0.174907	-0.778043	-6.4655	YDR272W;YOR040W
hydroxyethylthiazole kinase activity	4417	1	149.379	0	-1.50573	0	YPL214C
hydroxymethylbilane synthase activity	4418	1	93.2545	0	-9.75112	0	YDL205C
hydroxymethylglutaryl-CoA reductase (NADPH) activity	4420	2	80.6502	0.642939	-1.10388	-0.703744	YML075C;YLR450W
hydroxymethylglutaryl-CoA synthase activity	4421	1	19.7985	0	27.1471	0	YML126C
hypoxanthine phosphoribosyltransferase activity	4422	2	166.998	0.800626	-1.36657	-0.675165	YDR399W;YJR133W
imidazoleglycerol-phosphate dehydratase activity	4424	1	369.013	0	1.13614	0	YOR202W
indole-3-glycerol-phosphate synthase activity	4425	1	37.427	0	17.4379	0	YKL211C
inorganic diphosphatase activity	4427	2	189.868	0.504062	-4.26864	-0.410869	YBR011C;YMR267W
1-phosphatidylinositol 4-kinase activity	4430	4	194.365	0.617045	0.240788	2.37312	YJL100W;YNL267W;YLR305C;YKL203C
phosphatidylinositol phospholipase C activity	4435	1	36.5405	0	13.5951	0	YPL268W
phosphatidylinositol-3-phosphatase activity	4438	4	258.786	0.87594	5.08838	1.8644	YNL106C;YOR109W;YKL212W;YJR110W
phosphatidylinositol-4,5-bisphosphate 5-phosphatase activity	4439	4	295.435	0.645715	1.50884	1.84086	YIL002C;YNL106C;YOR109W;YOL065C
isocitrate dehydrogenase (NAD+) activity	4449	2	368.178	0.546621	0.287506	7.48483	YNL037C;YOR136W
isocitrate dehydrogenase (NADP+) activity	4450	3	336.523	0.499725	-3.38131	-1.49811	YDL066W;YLR174W;YNL009W
isocitrate lyase activity	4451	2	333.006	0.199305	5.02236	0.26258	YER065C;YPR006C
isopentenyl-diphosphate delta-isomerase activity	4452	1	328.296	0	2.24308	0	YPL117C
ketol-acid reductoisomerase activity	4455	1	239.518	0	4.12912	0	YLR355C
D-lactate dehydrogenase (cytochrome) activity	4458	3	101.376	0.720634	8.04347	2.2186	YDL174C;YDL178W;YEL071W
L-lactate dehydrogenase (cytochrome) activity	4460	1	166.421	0	0.814322	0	YML054C
lactoylglutathione lyase activity	4462	1	262.195	0	0.660567	0	YML004C
leukotriene-A4 hydrolase activity	4463	1	240.361	0	0.408398	0	YNL045W
long-chain fatty acid-CoA ligase activity	4467	4	157.411	0.252539	-0.57652	-6.16076	YOR317W;YER015W;YIL009W;YMR246W
malic enzyme activity	4470	1	283.452	0	7.41007	0	YKL029C
malate dehydrogenase (decarboxylating) (NAD+) activity	4471	1	283.452	0	7.41007	0	YKL029C
malate synthase activity	4474	2	201.593	1.23151	16.4337	0.716032	YIR031C;YNL117W
mannose-1-phosphate guanylyltransferase activity	4475	1	356.216	0	3.64326	0	YDL055C
mannose-6-phosphate isomerase activity	4476	1	158.426	0	4.88498	0	YER003C
methenyltetrahydrofolate cyclohydrolase activity	4477	2	292.127	0.52548	0.934537	0.54637	YGR204W;YBR084W
methionine adenosyltransferase activity	4478	2	296.945	1.04248	-3.71731	-0.451711	YLR180W;YDR502C
methionyl-tRNA formyltransferase activity	4479	1	202.661	0	-0.491055	0	YBL013W
mRNA (guanine-N7-)-methyltransferase activity	4482	1	122.151	0	-0.522512	0	YBR236C
mRNA guanylyltransferase activity	4484	1	266.839	0	4.98075	0	YGL130W
methylenetetrahydrofolate dehydrogenase (NAD+) activity	4487	1	76.298	0	-0.758075	0	YKR080W
methylenetetrahydrofolate dehydrogenase (NADP+) activity	4488	3	220.184	0.750536	0.370333	2.81313	YGR204W;YBR084W;YKR080W
methylenetetrahydrofolate reductase (NAD(P)H) activity	4489	2	358.085	0.334346	3.21209	0.593002	YPL023C;YGL125W
mevalonate kinase activity	4496	1	239.299	0	3.10813	0	YMR208W
monooxygenase activity	4497	9	184.708	0.859751	5.27802	1.69495	YBL098W;YOR125C;YGR255C;YDR402C;YHR007C;YMR015C;YHR176W;YJR070C;YJR149W
N,N-dimethylaniline monooxygenase activity	4499	2	97.7288	0.145233	0.299549	10.7967	YGR255C;YHR176W
kynurenine 3-monooxygenase activity	4502	1	39.833	0	16.4229	0	YBL098W
squalene monooxygenase activity	4506	1	243.257	0	-3.53951	0	YGR175C
inositol-3-phosphate synthase activity	4512	1	135.129	0	1.14258	0	YJL153C
nicotinate-nucleotide diphosphorylase (carboxylating) activity	4514	2	189.83	1.2246	21.584	0.972039	YFR047C;YOR209C
nicotinate phosphoribosyltransferase activity	4516	1	354.209	0	6.74855	0	YOR209C
nuclease activity	4518	59	217.651	0.582422	1.72264	3.19033	Q0060;Q0065;Q0070;Q0075;YBL019W;Q0110;YKL011C;YAL021C;YDR263C;YOL021C;YHR164C;YNL001W;YMR287C;YDR370C;YOR033C;YBR163W;YDL227C;YGL085W;YNL085W;YBR098W;YMR224C;YDR386W;YOL042W;YMR285C;YML118W;YOR056C;YJL208C;YGL094C;YDL102W;YNR052C;YMR137C;YPL022W;YML095C;YOR368W;YGR258C;YKL113C;YNL250W;YGL246C;YOR048C;YLR059C;YLR107W;YOL080C;YMR234W;YNL072W;YGR276C;YMR239C;YPL123C;YML091C;YOR001W;YGL175C;Q0160;YLR…
endonuclease activity	4519	31	213.607	0.573147	1.84399	3.26798	Q0050;Q0055;Q0060;Q0065;Q0070;Q0075;YKL114C;YBL019W;Q0110;Q0115;Q0120;YKL011C;YDR263C;YOL021C;YNL001W;Endo.SceI;YDL227C;YGL085W;YBR098W;YMR224C;YDR386W;YOL042W;YML118W;YJL208C;YPL022W;YML095C;YGR258C;YKL113C;YMR234W;YNL072W;YMR239C;YPL123C;YML091C;YGL175C;Q0160;YBR228W;YJL087C;YKR079C;YDL185W;YER041W;YLR277C;Q0255;YAR009C;YBL005W-B;YBL055C;YBL100W-B;YBR012W-B;YCL019W;YDR034C-D;YDR098C-B;YDR210C-D…
endodeoxyribonuclease activity	4520	8	204.242	0.606092	4.40728	1.89107	YKL011C;YNL085W;YBR098W;YMR224C;YIR021W;YDR386W;YJL208C;YDL185W
endoribonuclease activity	4521	9	296.078	0.402752	0.97555	3.60263	YOL021C;YNL001W;YHR079C;YMR285C;YOR056C;YOL010W;YPL123C;YOR166C;YLR277C
RNA-DNA hybrid ribonuclease activity	4523	4	359.347	0.414016	-1.51116	-3.73314	YMR234W;YNL072W;YDR279W;YLR154C;YAR009C;YBL005W-B;YBL100W-B;YBR012W-B;YCL019W;YDR034C-D;YDR098C-B;YDR210C-D;YDR210W-B;YDR261C-D;YDR261W-B;YDR316W-B;YDR365W-B;YER138C;YER160C;YFL002W-A;YGR027W-B;YGR038C-B;YGR109W-B;YGR161C-D;YGR161W-B;YHL009W-B;YHR214C-B;YIL082W-A;YJL113W;YJR027W;YJR029W;YLR035C-A;YLR157C-B;YLR227W-B;YLR410W-B;YML039W;YML045W;YMR045C;YMR050C;YNL054W-B;YNL284C-B;YOL103W-B;YOR142W-B…
ribonuclease III activity	4525	3	272.079	0.307624	2.77079	0.671411	YLR312W-A;YMR024W;YMR239C
ribonuclease P activity	4526	10	184.995	0.782334	0.725034	5.70721	YNL221C;YNL282W;YBR257W;YAL033W;YGR030C;YBR167C;YBL018C;;YML091C;YHR062C;YIR015W
exonuclease activity	4527	23	226.292	0.523069	1.81304	2.80509	YAL021C;YOL021C;YMR287C;YDR370C;YOR033C;YBR163W;YMR224C;YOL042W;YMR285C;YML118W;YGL094C;YDL102W;YNR052C;YMR137C;YKL113C;YOR048C;YLR059C;YLR107W;YOL080C;YGR276C;YOR001W;YBR223C;YGL173C
phosphodiesterase I activity	4528	2	138.438	0.1324	0.378769	16.9632	YCR026C;YEL016C
exodeoxyribonuclease activity	4529	1	40.6885	0	17.05	0	YJL208C
5&#39;-3&#39; exoribonuclease activity	4534	2	298.983	0.573084	-0.300964	-8.4228	YOR048C;YGL173C
poly(A)-specific ribonuclease activity	4535	4	188.476	0.740586	7.39418	1.19912	YAL021C;YML118W;YGL094C;YKL025C
ribonuclease activity	4540	5	138.156	0.701492	6.02376	1.11964	YHR079C;YJL208C;YBR257W;YAL033W;YHR062C;YAR009C;YBL005W-B;YBL100W-B;YBR012W-B;YCL019W;YCL074W;YCL075W;YDR034C-D;YDR098C-B;YDR210C-D;YDR210W-B;YDR261C-D;YDR261W-B;YDR316W-B;YDR365W-B;YER138C;YER160C;YFL002W-A;YGR027W-B;YGR038C-B;YGR109W-B;YGR161C-D;YGR161W-B;YHL009W-B;YHR214C-B;YIL082W-A;YJL113W;YJR027W;YJR029W;YLR157C-B;YLR227W-B;YLR410W-B;YML039W;YML045W;YMR045C;YMR050C;YNL054W-B;YNL284C-B;YOL10…
nucleoside diphosphate kinase activity	4550	1	314.687	0	1.85054	0	YKL067W
nucleotide diphosphatase activity	4551	2	138.438	0.1324	0.378769	16.9632	YCR026C;YEL016C
hydrolase activity, hydrolyzing O-glycosyl compounds	4553	18	228.535	0.760446	4.82211	1.54351	YGL156W;YGR282C;YGR189C;YLR213C;YLR286C;YDR371W;YLR300W;YDR261C;YEL011W;YBR229C;YMR305C;YGL028C;YGR279C;YIL099W;YOR190W;YIL162W;YEL040W;YIR007W
alpha,alpha-trehalase activity	4555	3	340.777	0.310946	2.83627	0.0974638	YPR026W;YDR001C;YBR001C
alpha-galactosidase activity	4557	0	NaN	NaN	NaN	NaN
alpha-1,4-glucosidase activity	4558	3	214.657	1.64974	21.8817	0.963228	YDR221W;YGR292W;MALS;YBR299W
alpha-mannosidase activity	4559	2	133.588	0.830596	3.82042	2.40042	YGL156W;YHR204W
beta-fructofuranosidase activity	4564	1	38.184	0	19.8264	0	;YIL162W;SUC6
chitinase activity	4568	2	340.321	0.118689	-1.05292	-1.03152	YLR286C;YDR371W
mannosyl-oligosaccharide 1,2-alpha-mannosidase activity	4571	3	129.668	0.851931	4.03973	1.53075	YHR204W;YLR057W;YJR131W
mannosyl-oligosaccharide glucosidase activity	4573	1	444.897	0	6.50985	0	YGL027C
oligo-1,6-glucosidase activity	4574	5	21.3537	0.163196	28.6276	0.18671	YGR287C;YOL157C;YIL172C;YJL221C;YJL216C
sucrose alpha-glucosidase activity	4575	6	20.4178	0.521762	28.9068	0.234504	YGR287C;YOL157C;YIL172C;YGR292W;YBR299W;YIL162W
oligosaccharyl transferase activity	4576	1	453.487	0	5.84104	0	YGL022W
N-acetylglucosaminyldiphosphodolichol N-acetylglucosaminyltransferase activity	4577	2	395.717	0.0576892	2.01181	0.221453	YGL047W;YBR070C
chitobiosyldiphosphodolichol beta-mannosyltransferase activity	4578	1	353.644	0	1.69473	0	YBR110W
dolichyl-diphosphooligosaccharide-protein glycotransferase activity	4579	7	330.776	0.5413	6.57925	0.5611	YJL002C;YOR103C;YOR085W;YDL232W;YGL022W;YMR149W;YEL002C
dolichyl-phosphate beta-glucosyltransferase activity	4581	1	120.665	0	-5.98813	0	YPL227C
dolichyl-phosphate beta-D-mannosyltransferase activity	4582	1	46.9135	0	9.12348	0	YPR183W
dolichyl-phosphate-glucose-glycolipid alpha-glucosyltransferase activity	4583	1	142.728	0	-0.561879	0	YGR227W
dolichyl-phosphate-mannose-glycolipid alpha-mannosyltransferase activity	4584	3	320.965	0.431107	-0.827771	-1.18436	YGL142C;YBR004C;YOR149C
ornithine carbamoyltransferase activity	4585	1	269.301	0	5.29487	0	YJL088W
ornithine decarboxylase activity	4586	1	97.462	0	-2.02578	0	YKL184W
ornithine-oxo-acid transaminase activity	4587	1	65.042	0	4.37917	0	YLR438W
orotate phosphoribosyltransferase activity	4588	2	87.1693	0.487626	1.19927	3.80942	YMR271C;YML106W
orotidine-5&#39;-phosphate decarboxylase activity	4590	1	116.569	0	-0.39405	0	YEL021W
oxoglutarate dehydrogenase (succinyl-transferring) activity	4591	2	113.291	0.136311	1.42747	4.87653	YIL125W;YFL018C
pantoate-beta-alanine ligase activity	4592	1	76.8185	0	0.417569	0	YIL145C
pantothenate kinase activity	4594	1	33.1565	0	24.1436	0	YDR531W
pantetheine-phosphate adenylyltransferase activity	4595	1	44.8305	0	8.07765	0	YGR277C
peptide alpha-N-acetyltransferase activity	4596	9	215.247	0.480886	1.78096	1.99806	YHR013C;YEL053C;YPR051W;YCR020C-A;YOL076W;YDL040C;YGR147C;YPR131C;YOR253W
peroxidase activity	4601	11	223.635	0.759708	3.37528	3.25717	YLR109W;YKR066C;YDR256C;YGR088W;YIL010W;YKL026C;YBR244W;YIR037W;YBL064C;YML028W;YDR453C
glutathione peroxidase activity	4602	7	108.084	0.944651	13.5068	1.05237	YKL026C;YBR244W;YCL035C;YDR513W;YIR038C;YIR037W;YNL229C
phosphoadenylyl-sulfate reductase (thioredoxin) activity	4604	1	70.8305	0	-1.6977	0	YPR167C
phosphatidate cytidylyltransferase activity	4605	2	401.259	0.367259	5.41663	0.823032	YBR029C;YGR046W
phosphatidylethanolamine N-methyltransferase activity	4608	2	230.162	0.350406	1.82807	0.203465	YGR157W;YJR073C
phosphatidylserine decarboxylase activity	4609	2	284.503	0.161146	5.22355	0.0785218	YNL169C;YGR170W
phosphoacetylglucosamine mutase activity	4610	1	44.0885	0	13.1684	0	YEL058W
phosphoenolpyruvate carboxykinase activity	4611	1	35.2015	0	20.1835	0	YKR097W
phosphoenolpyruvate carboxykinase (ATP) activity	4612	1	35.2015	0	20.1835	0	YKR097W
phosphoglucomutase activity	4614	4	199.136	0.896062	1.66352	4.73283	YEL058W;YKL127W;YMR105C;YMR278W
phosphomannomutase activity	4615	1	44.01	0	15.7827	0	YFL045C
phosphogluconate dehydrogenase (decarboxylating) activity	4616	2	88.2597	0.0430827	-1.72776	-2.35599	YHR183W;YGR256W
phosphoglycerate dehydrogenase activity	4617	2	235.797	0.106104	6.89658	0.701132	YER081W;YIL074C
phosphoglycerate kinase activity	4618	1	138.369	0	4.68989	0	YCR012W
phosphoglycerate mutase activity	4619	3	267.387	0.489127	2.01292	2.16697	YKL152C;YDL021W;YOL056W
phospholipase activity	4620	5	283.005	0.255711	-0.318088	-6.59942	YMR008C;YMR006C;YOL011W;YNL012W;YOR022C
lysophospholipase activity	4622	5	292.382	0.345598	-0.686222	-5.33503	YOR059C;YML059C;YMR008C;YMR006C;YOL011W
phospholipase A2 activity	4623	1	376.558	0	-3.01868	0	YGR110W
phospholipase D activity	4630	1	163.304	0	-1.73732	0	YKR031C
phosphomevalonate kinase activity	4631	1	211.439	0	2.49584	0	YMR220W
phosphopantothenate--cysteine ligase activity	4632	1	204.101	0	-17.1404	0	YIL083C
phosphopantothenoylcysteine decarboxylase activity	4633	3	264.842	0.640913	0.196573	25.381	YKL088W;YKR072C;YOR054C
phosphopyruvate hydratase activity	4634	5	44.8547	1.1365	20.6341	1.00291	YGR254W;YHR174W;YOR393W;YPL281C;YMR323W
phosphoribosyl-AMP cyclohydrolase activity	4635	1	67.1335	0	6.98575	0	YCL030C
phosphoribosyl-ATP diphosphatase activity	4636	1	67.1335	0	6.98575	0	YCL030C
phosphoribosylamine-glycine ligase activity	4637	1	57.686	0	1.18022	0	YGL234W
phosphoribosylaminoimidazole carboxylase activity	4638	1	525.957	0	1.97108	0	YOR128C
phosphoribosylaminoimidazolesuccinocarboxamide synthase activity	4639	1	60.388	0	6.7769	0	YAR015W
phosphoribosylanthranilate isomerase activity	4640	1	462.177	0	2.14282	0	YDR007W
phosphoribosylformylglycinamidine cyclo-ligase activity	4641	1	57.686	0	1.18022	0	YGL234W
phosphoribosylformylglycinamidine synthase activity	4642	1	477.009	0	1.65745	0	YGR061C
phosphoribosylaminoimidazolecarboxamide formyltransferase activity	4643	2	308.235	0.494626	3.43468	0.893615	YLR028C;YMR120C
phosphoribosylglycinamide formyltransferase activity	4644	1	243.403	0	1.13942	0	YDR408C
phosphorylase activity	4645	2	131.762	0.497499	-3.32397	-1.42052	YPR160W;YLR017W
phosphoserine phosphatase activity	4647	1	178.588	0	0.559819	0	YGR208W
O-phospho-L-serine:2-oxoglutarate aminotransferase activity	4648	1	411.339	0	1.87468	0	YOR184W
polygalacturonase activity	4650	1	22.4035	0	33.009	0	YJR153W
polynucleotide 5&#39;-phosphatase activity	4651	2	210.453	0.613164	-1.01327	-4.83379	YPL228W;YMR180C
polynucleotide adenylyltransferase activity	4652	5	149.877	0.450357	4.99433	2.63664	YIL079C;YDL175C;YKR002W;YOL115W;YNL299W
porphobilinogen synthase activity	4655	1	420.047	0	3.1055	0	YGL040C
proline dehydrogenase activity	4657	1	425.902	0	-0.395807	0	YLR142W
prenyltransferase activity	4659	10	231.092	0.536102	-0.0514233	-54.4081	YPR176C;YJL031C;YGL155W;YNR041C;YPL172C;YDL193W;YDL090C;YKL019W;YBR002C;YMR101C
protein farnesyltransferase activity	4660	2	279.906	0.0797064	-0.809752	-6.72608	YDL090C;YKL019W
protein geranylgeranyltransferase activity	4661	2	239.391	0.14615	1.21187	2.1351	YGL155W;YKL019W
CAAX-protein geranylgeranyltransferase activity	4662	2	239.391	0.14615	1.21187	2.1351	YGL155W;YKL019W
Rab geranylgeranyltransferase activity	4663	3	158.846	1.09054	1.34699	1.75415	YPR176C;YJL031C;YOR370C
prephenate dehydratase activity	4664	1	42.572	0	16.8489	0	YNL316C
prephenate dehydrogenase (NADP+) activity	4665	1	242.668	0	-1.53466	0	YBR166C
protein C-terminal S-isoprenylcysteine carboxyl O-methyltransferase activity	4671	1	239.208	0	-1.25772	0	YDR410C
protein kinase activity	4672	128	228.436	0.601976	2.02669	2.44808	YBR059C;YGL021W;YBL009W;YNL020C;YGL180W;YJL095W;YGR188C;YGR262C;YFL029C;YNL161W;YAR019C;YBR160W;YMR001C;YDL017W;YBR274W;YIL035C;YOR061W;YNL298W;YFR014C;YOL016C;YGL119W;YKL139W;YGR092W;YPR111W;YDL101C;YKL048C;YPL236C;YGR052W;YNR047W;YPL141C;YBL016W;YDR283C;YDR507C;YJL165C;YLR113W;YOR267C;YPL204W;YKL101W;YJL057C;YJL106W;YPL209C;YHR079C;YPR106W;YCL024W;YKL161C;YHR102W;YDR122W;YLR096W;YDL108W;YAR018C…
protein histidine kinase activity	4673	1	71.622	0	0.646417	0	YIL147C
protein serine/threonine kinase activity	4674	125	223.554	0.61636	1.99562	2.51103	YBR059C;YGL021W;YBL009W;YNL020C;YGL180W;YJL095W;YGR188C;YGR262C;YFL029C;YNL161W;YAR019C;YBR160W;YMR001C;YDL017W;YBR274W;YIL035C;YOR061W;YNL298W;YFR014C;YOL016C;YGL119W;YKL139W;YGR092W;YPR111W;YDL101C;YKL048C;YPL236C;YGR052W;YNR047W;YPL141C;YBL016W;YDR283C;YDR507C;YJL165C;YLR113W;YOR267C;YPL204W;YKL101W;YJL057C;YJL106W;YPL209C;YHR079C;YPR106W;YCL024W;YKL161C;YHR102W;YDR122W;YLR096W;YDL108W;YAR018C…
AMP-activated protein kinase activity	4679	5	186.819	0.423636	1.54766	4.0822	YER027C;YDR422C;YGL208W;YDR477W;YGL115W
calmodulin-dependent protein kinase activity	4683	2	196.206	0.71533	-0.948058	-0.199371	YFR014C;YOL016C
cAMP-dependent protein kinase activity	4691	3	137.498	0.20517	-2.88575	-0.731206	YJL164C;YPL203W;YKL166C
cyclin-dependent protein serine/threonine kinase activity	4693	6	254.512	0.689609	1.16084	3.65014	YFL029C;YBR160W;YKL139W;YPL031C;YPR161C;YPL042C
eukaryotic translation initiation factor 2alpha kinase activity	4694	1	504.377	0	-1.3695	0	YDR283C
protein kinase C activity	4697	1	15.9685	0	31.0752	0	YBL105C
receptor signaling protein serine/threonine kinase activity	4702	1	221.766	0	5.54274	0	YKL116C
MAP kinase activity	4707	5	306.212	0.462004	0.0602151	44.7882	YBL016W;YLR113W;YGR040W;YHR030C;YPR054W
MAP kinase kinase activity	4708	4	239.638	0.310097	4.3522	0.615617	YOR231W;YPL140C;YJL128C;YDL159W
MAP kinase kinase kinase activity	4709	4	162.502	0.54681	2.53232	1.00737	YJL095W;YNR031C;YCR073C;YLR362W
protein serine/threonine/tyrosine kinase activity	4712	5	195.615	0.706717	0.551553	4.61672	YLL019C;YNL307C;YDL028C;YPL153C;YJL141C
protein tyrosine kinase activity	4713	8	173.42	0.492775	1.86363	1.60212	YJL095W;YGR262C;YLL019C;YPL140C;YJL128C;YPL153C;YJL187C;YJL141C
phosphoprotein phosphatase activity	4721	44	223.113	0.667015	2.96569	1.93697	YFR028C;YML057W;YLR433C;YLR361C;YMR277W;YER133W;YPR073C;YMR036C;YNL053W;YHR004C;YNL099C;YDR067C;YDL236W;YNR032W;YDL134C;YDL188C;YDR075W;YPL179W;YBR276C;YGR123C;YML016C;YDR436W;YLL010C;YLR019W;YDL006W;YER089C;YBL056W;YBR125C;YOR090C;YCR079W;YHR076W;YDL230W;YOR208W;YER075C;YER139C;YDR066C;YIL113W;YDL047W;YNL032W;YAL009W;YNL222W;YGR203W;YIR026C;YER134C
protein serine/threonine phosphatase activity	4722	21	237.274	0.617584	1.17103	2.88878	YMR277W;YER133W;YNR032W;YDL134C;YDL188C;YDR075W;YPL179W;YGR123C;YML016C;YDR436W;YDL006W;YER089C;YBL056W;YBR125C;YOR090C;YCR079W;YHR076W;YGL229C;YDL047W;YNL222W;YAL016W
calcium-dependent protein serine/threonine phosphatase activity	4723	3	105.781	0.455374	-1.97761	-1.09867	YML057W;YLR433C;YKL190W
magnesium-dependent protein serine/threonine phosphatase activity	4724	3	215.177	0.106242	1.6578	2.02153	YPL179W;YML016C;YDR436W
protein tyrosine phosphatase activity	4725	18	222.537	0.649589	5.48945	1.10006	YFR028C;YPR073C;YMR036C;YNL053W;YNL099C;YDR067C;YBR276C;YDL230W;YOR208W;YER075C;YIL113W;YNL032W;YNL222W;YNL128W;YGR203W;YJR110W;YIR026C;YER134C
oxygen-dependent protoporphyrinogen oxidase activity	4729	1	183.409	0	-2.54331	0	YER014W
pseudouridylate synthase activity	4730	1	494.878	0	-6.54349	0	YLR165C
purine-nucleoside phosphorylase activity	4731	1	516.91	0	0.45934	0	YLR209C
pyridoxamine-phosphate oxidase activity	4733	3	130.462	1.1789	3.79033	2.19737	YBR035C;YLR456W;YPR172W
pyrroline-5-carboxylate reductase activity	4735	1	201.505	0	5.86117	0	YER023W
pyruvate carboxylase activity	4736	2	269.839	0.613862	-0.0290496	-116.499	YGL062W;YBR218C
pyruvate decarboxylase activity	4737	3	361.202	0.30912	2.35263	1.27741	YLR044C;YLR134W;YGR087C
pyruvate dehydrogenase activity	4738	1	102.371	0	6.34969	0	YFL018C
pyruvate dehydrogenase (acetyl-transferring) activity	4739	2	88.4585	0.943691	10.6376	1.51918	YER178W;YBR221C
pyruvate dehydrogenase (acetyl-transferring) kinase activity	4740	2	278.577	0.580699	4.07507	0.370631	YIL042C;YGL059W
[pyruvate dehydrogenase (lipoamide)] phosphatase activity	4741	2	277.549	1.09262	4.6008	0.543329	YOR090C;YCR079W
dihydrolipoyllysine-residue acetyltransferase activity	4742	1	292.084	0	9.72181	0	YNL071W
pyruvate kinase activity	4743	2	89.065	0.262423	-3.27626	-1.25754	YAL038W;YOR347C
riboflavin synthase activity	4746	1	85.445	0	-2.69137	0	YBR256C
ribokinase activity	4747	1	122.826	0	1.95478	0	YCR036W
ribonucleoside-diphosphate reductase activity, thioredoxin disulfide as acceptor	4748	4	266.247	0.246116	2.59666	0.411044	YER070W;YJL026W;YIL066C;YGR180C
ribose phosphate diphosphokinase activity	4749	5	142.656	0.47196	-0.725757	-5.67797	YKL181W;YER099C;YHL011C;YBL068W;YOL061W
ribulose-phosphate 3-epimerase activity	4750	1	190.73	0	4.26655	0	YJL121C
ribose-5-phosphate isomerase activity	4751	1	503.941	0	0.886117	0	YOR095C
saccharopine dehydrogenase (NAD+, L-lysine-forming) activity	4754	1	19.7155	0	28.6486	0	YIR034C
saccharopine dehydrogenase (NADP+, L-glutamate-forming) activity	4755	1	69.612	0	3.63486	0	YNR050C
serine C-palmitoyltransferase activity	4758	2	320.847	1.13045	1.59647	1.47079	YMR296C;YDR062W
shikimate 3-dehydrogenase (NADP+) activity	4764	1	706.865	0	0.793649	0	YDR127W
shikimate kinase activity	4765	1	706.865	0	0.793649	0	YDR127W
spermidine synthase activity	4766	1	263.072	0	0.327233	0	YPR069C
stearoyl-CoA 9-desaturase activity	4768	1	399.397	0	1.37623	0	YGL055W
sterol esterase activity	4771	4	137.693	0.421007	0.562306	8.08187	YKL140W;YKR089C;YLL012W;YLR020C
succinate-CoA ligase (ADP-forming) activity	4775	2	304.998	0.893698	3.05349	1.4885	YOR142W;YGR244C
sulfate adenylyltransferase (ADP) activity	4780	1	38.3185	0	23.347	0	YCL050C
sulfate adenylyltransferase (ATP) activity	4781	1	288.752	0	10.9194	0	YJR010W
sulfite reductase (NADPH) activity	4783	2	59.9738	0.110033	5.10668	1.99339	YFR030W;YJR137C
superoxide dismutase activity	4784	6	193.813	0.481881	1.63458	1.36071	YHR053C;YHR055C;YDR347W;YJR101W;YJR104C;YHR008C
thiamine diphosphokinase activity	4788	1	489.428	0	5.01934	0	YOR143C
thiamine-phosphate diphosphorylase activity	4789	1	149.379	0	-1.50573	0	YPL214C
thioredoxin-disulfide reductase activity	4791	2	292.344	0.270011	1.96276	0.968138	YDR353W;YHR106W
thiosulfate sulfurtransferase activity	4792	5	236.98	0.15482	2.30608	2.27154	YOR285W;YOR286W;YOR251C;YHR111W;YGR203W
threonine aldolase activity	4793	1	68.2105	0	-0.0701388	0	YEL046C
L-threonine ammonia-lyase activity	4794	2	131.938	1.23908	24.5719	0.896169	YCL064C;YER086W
threonine synthase activity	4795	1	99.155	0	1.41988	0	YCR053W
thymidylate kinase activity	4798	1	201.372	0	6.4794	0	YJR057W
thymidylate synthase activity	4799	1	467.134	0	2.27303	0	YOR074C
sedoheptulose-7-phosphate:D-glyceraldehyde-3-phosphate glyceronetransferase activity	4801	2	375.663	0.505727	3.96617	1.14078	YGR043C;YLR354C
transketolase activity	4802	2	296.014	0.199518	0.542327	6.8936	YPR074C;YBR117C
trehalose-phosphatase activity	4805	3	266.718	1.07268	-2.69818	-0.677669	YDR074W;YMR261C;YML100W
triglyceride lipase activity	4806	9	235.032	0.900858	4.75264	1.71879	YCR068W;YIL124W;YBR204C;YOR084W;YDR058C;YMR313C;YKR089C;YOR081C;YJR107W
triose-phosphate isomerase activity	4807	1	556.098	0	-0.675491	0	YDR050C
tRNA (5-methylaminomethyl-2-thiouridylate)-methyltransferase activity	4808	1	393.284	0	7.68131	0	YDL033C
tRNA (guanine-N2-)-methyltransferase activity	4809	3	284.949	1.23846	0.75782	4.5011	YDR120C;YOL124C;YNR046W
tRNA adenylyltransferase activity	4810	1	55.03	0	3.63277	0	YER168C
aminoacyl-tRNA ligase activity	4812	37	260.531	0.534563	1.35988	3.22603	YER087W;YOR335C;YPL160W;YHR019C;YHR011W;YLL018C;YLR060W;YFL022C;YDR283C;YOR168W;YBR121C;YPR081C;YGL245W;YPR033C;YBL076C;YPL040C;YDR037W;YGR264C;YPL104W;YOL033W;YPR047W;YNL073W;YGR171C;YHR091C;YKL194C;YDR268W;YPL097W;YLR382C;YDR023W;YCR024C;YIL078W;YGR185C;YGR094W;YOL097C;YDR341C;YHR020W;YNL247W
alanine-tRNA ligase activity	4813	2	186.945	0.327722	-1.36365	-2.91177	YOR335C;YNL040W
arginine-tRNA ligase activity	4814	2	328.03	0.220707	2.69436	2.24131	YHR091C;YDR341C
aspartate-tRNA ligase activity	4815	2	233.711	0.744128	-1.03989	-5.65081	YLL018C;YPL104W
asparagine-tRNA ligase activity	4816	2	148.93	0.0589786	2.16332	1.85195	YHR019C;YCR024C
cysteine-tRNA ligase activity	4817	1	184.028	0	4.25548	0	YNL247W
glutamate-tRNA ligase activity	4818	2	152.184	1.0417	9.91677	1.15774	YGL245W;YOL033W
glutamine-tRNA ligase activity	4819	1	440.772	0	-0.167141	0	YOR168W
glycine-tRNA ligase activity	4820	2	287.925	0.21071	1.85377	1.16658	YBR121C;YPR081C
histidine-tRNA ligase activity	4821	1	309.87	0	0.528785	0	YPR033C
isoleucine-tRNA ligase activity	4822	2	276.611	0.991654	0.201575	46.0192	YBL076C;YPL040C
leucine-tRNA ligase activity	4823	2	221.696	0.171778	2.89725	0.026598	YPL160W;YLR382C
lysine-tRNA ligase activity	4824	2	410.703	0.398135	2.4324	2.42118	YDR037W;YNL073W
methionine-tRNA ligase activity	4825	2	159.728	0.792595	0.025888	49.459	YGR264C;YGR171C
phenylalanine-tRNA ligase activity	4826	3	215.321	0.491249	3.24357	0.756842	YLR060W;YFL022C;YPR047W
proline-tRNA ligase activity	4827	2	195.23	0.363696	3.46954	0.995343	YER087W;YHR020W
serine-tRNA ligase activity	4828	2	309.322	0.82697	-1.14211	-1.10775	YHR011W;YDR023W
threonine-tRNA ligase activity	4829	2	145.778	0.657939	-1.66091	-1.53939	YKL194C;YIL078W
tryptophan-tRNA ligase activity	4830	2	332.269	0.830361	-0.839814	-3.05986	YDR268W;YOL097C
tyrosine-tRNA ligase activity	4831	2	294.848	0.339781	-1.61267	-0.977689	YPL097W;YGR185C
valine-tRNA ligase activity	4832	1	417.093	0	2.78965	0	YGR094W
tryptophan synthase activity	4834	1	447.478	0	3.78773	0	YGL026C
tubulin-tyrosine ligase activity	4835	1	380.024	0	3.28116	0	YBR094W
ubiquitin activating enzyme activity	4839	1	40.701	0	16.593	0	YKL210W
ubiquitin-protein transferase activity	4842	82	302.342	0.571023	2.44923	1.74792	YNL172W;YDL008W;YLR127C;YDR118W;YOR249C;YLR102C;YMR119W;YNL008C;YPR093C;YDL074C;YKL022C;YHR166C;YFR036W;YBL084C;YDR054C;YDL165W;YFL009W;YDL132W;YGR003W;YJL149W;YOR080W;YHR115C;YNL116W;YNL230C;YPL046C;YIL097W;YJR090C;YKR017C;YDR266C;YOL013C;YLR207W;YOL133W;YLR097C;YJR036C;YGL141W;YLR247C;YLR368W;YGL087C;YER068W;YIL038C;YPR072W;YMR231W;YDR265W;YMR026C;YJL210W;YGR133W;YDR313C;YLL036C;YOL054W;YBR114W…
ubiquitin-specific protease activity	4843	21	224.588	0.807759	3.59054	1.78485	YPL084W;YDR069C;YFL044C;YFR004W;YDL122W;YNL186W;YKR098C;YJL197W;YBL067C;YBR058C;YMR304W;YPL072W;YOR124C;YER151C;YER144C;YFR010W;YIL156W;YMR223W;YER098W;YDR049W;YJR099W
uracil DNA N-glycosylase activity	4844	1	230.274	0	1.7161	0	YML021C
uracil phosphoribosyltransferase activity	4845	1	200.2	0	3.11027	0	YHR128W
urea carboxylase activity	4847	1	173.732	0	0.225162	0	YBR208C
ureidoglycolate hydrolase activity	4848	1	24.5675	0	28.7441	0	YIR032C
uridine kinase activity	4849	2	311.119	0.795355	3.14507	0.688986	YDR020C;YNR012W
uroporphyrin-III C-methyltransferase activity	4851	1	94.6715	0	-4.80612	0	YKR069W
uroporphyrinogen-III synthase activity	4852	1	248.061	0	-1.4749	0	YOR278W
uroporphyrinogen decarboxylase activity	4853	1	552.403	0	2.82866	0	YDR047W
xylulokinase activity	4856	1	203.961	0	2.58664	0	YGR194C
enzyme inhibitor activity	4857	9	195.264	0.645384	2.15653	1.54875	YDR014W-A;YFR017C;YDL181W;YNL307C;YLR073C;YML058W;YHR136C;YDL130W-A;YCR030C
protein kinase inhibitor activity	4860	4	110.591	0.570371	8.9745	1.03762	YJL157C;YCL051W;YHR136C;YCR059C
cyclin-dependent protein serine/threonine kinase inhibitor activity	4861	3	182.274	0.499426	3.02404	0.894139	YJL157C;YGR233C;YLR079W
cAMP-dependent protein kinase inhibitor activity	4862	3	82.6278	0.702404	8.6537	1.50032	YIL033C;YOR371C;YAL056W
protein phosphatase inhibitor activity	4864	3	181.972	1.18748	8.58599	1.97144	YMR311C;YKR072C;YOR054C
protein serine/threonine phosphatase inhibitor activity	4865	2	98.3273	0.272527	0.279392	21.2197	YKL193C;YFR003C
endopeptidase inhibitor activity	4866	3	226.039	0.337944	3.76074	1.5291	YMR174C;YNL015W;YHR138C
serine-type endopeptidase inhibitor activity	4867	2	346.163	0.683609	-4.66025	-0.668718	YNL015W;YLR178C
cysteine-type endopeptidase inhibitor activity	4869	1	281.321	0	4.02152	0	YLR073C
signal transducer activity	4871	22	180.699	0.70041	6.0601	1.42413	YMR116C;YBR239C;YHR005C;YER020W;YOR371C;YAL056W;YGL121C;YDL035C;YPL268W;YAL017W;YOL045W;YPL133C;YLR371W;YGR152C;YIL147C;YGL097W;YJR086W;YFL026W;YKL178C;YOR212W;YDL235C;YIL169C
receptor activity	4872	4	182.716	0.92712	11.3347	1.95092	YDL248W;YGL054C;YDL138W;YDL194W
transmembrane signaling receptor activity	4888	4	212.424	0.564503	1.74213	3.00426	YLR332W;YOR008C;YNL283C;YOL105C
G-protein coupled receptor activity	4930	3	195.921	0.864147	2.54808	0.89701	YDL035C;YFL026W;YKL178C
mating-type factor pheromone receptor activity	4932	2	98.5757	0.220222	2.21304	1.41276	YFL026W;YKL178C
mating-type a-factor pheromone receptor activity	4933	1	113.926	0	0.00228189	0	YKL178C
mating-type alpha-factor pheromone receptor activity	4934	1	83.2255	0	4.4238	0	YFL026W
osmosensor activity	5034	4	247.968	0.772127	2.3884	1.33958	YDR420W;YGR014W;YER118C;YIL147C
signal recognition particle binding	5047	2	324.915	0.709216	-1.16012	-1.7391	YDR292C;YKL154W
signal sequence binding	5048	15	187.918	0.620857	5.98064	2.15871	YLR243W;YPR079W;YBL017C;;YIL109C;YLR378C;YNL049C;YHR098C;YDL092W;YKL122C;YPR088C;YPL243W;YPL210C;YBR283C;YIL173W;YJL222W
peroxisome matrix targeting signal-1 binding	5052	2	445.716	0.427509	0.282175	4.0168	YDR244W;YMR018W
peroxisome matrix targeting signal-2 binding	5053	1	741.034	0	4.43065	0	YDR142C
receptor signaling protein activity	5057	1	615.217	0	0.578093	0	YDR085C
MAP-kinase scaffold activity	5078	4	280.085	0.91254	3.25068	1.00077	YJL128C;YER118C;YLL021W;YDR103W
small GTPase regulator activity	5083	5	199.544	0.774021	-0.634636	-9.16747	YGR070W;YLR371W;YIL119C;YLR425W;YDR495C
guanyl-nucleotide exchange factor activity	5085	31	246.169	0.676188	0.963129	3.23987	YER155C;YCR038C;YBR131W;YAL041W;YLR310C;YPR017C;YAL003W;YOR260W;YGR083C;YDR211W;YLR291C;YKR026C;YJR031C;YEL022W;YDL100C;YAL024C;YNL297C;YPL070W;YDR137W;YLR039C;YGR070W;YLR371W;YLL016W;YLR022C;YNL272C;YGL097W;YPR095C;YER093C;YLR425W;YML097C;YBL060W;YLR422W
ARF guanyl-nucleotide exchange factor activity	5086	7	268.019	0.795919	0.660594	5.08793	YJR031C;YEL022W;YER087C-B;YER019C-A;YDR170C;YPR095C;YBL060W
Ran guanyl-nucleotide exchange factor activity	5087	2	287.783	0.170648	3.13011	0.0687359	YLR347C;YGL097W
Ras guanyl-nucleotide exchange factor activity	5088	2	220.803	0.658189	1.74335	1.3472	YCR038C;YLR310C;YLL016W;YLL017W
Rho guanyl-nucleotide exchange factor activity	5089	6	186.25	0.78783	1.0892	2.93817	YCL014W;YAL041W;YMR232W;YGR070W;YLR371W;YLR425W
Sar guanyl-nucleotide exchange factor activity	5090	1	110.349	0	-1.69535	0	YNR026C
GDP-dissociation inhibitor activity	5092	2	361.558	0.245645	3.18819	1.20273	YMR116C;YPR041W
Rab GDP-dissociation inhibitor activity	5093	1	136.584	0	-1.15219	0	YER136W
Rho GDP-dissociation inhibitor activity	5094	2	138.076	0.828683	2.92587	1.5865	YKR090W;YDL135C
GTPase inhibitor activity	5095	2	253.805	0.628659	-1.46331	-4.19402	YPL096C-A;YMR258C
GTPase activator activity	5096	48	207.668	0.702748	2.99747	2.27877	YDR524C;YIL044C;YOR134W;YER155C;YPL115C;YPL161C;YJR053W;YMR055C;YKL092C;YPL241C;YDL226C;YER136W;YER122C;YMR192W;YOR070C;YPL249C;YJL044C;YDL234C;YFL027C;YJR138W;YPL242C;YBR140C;YOL081W;YDL240W;YGR100W;YOR370C;YNL293W;YOL112W;YPL070W;YHR035W;YDL135C;YOR127W;YDR379W;YBR260C;YFL047W;YOR107W;YMR235C;YDR389W;YNR026C;YPR181C;YCR067C;YNL204C;YPR088C;YLR452C;YPR041W;YDR002W;YIL063C;YGL164C
Rab GTPase activator activity	5097	11	209.857	0.786801	2.90332	2.86591	YMR055C;YMR192W;YOR070C;YPL249C;YJL044C;YDL234C;YFL027C;YGR100W;YNL293W;YOL112W;YHL029C
Ran GTPase activator activity	5098	1	182.309	0	-0.732112	0	YMR235C
Ras GTPase activator activity	5099	4	206.8	0.439217	-1.71572	-2.03594	YKL092C;YPL242C;YBR140C;YOL081W
Rho GTPase activator activity	5100	11	260.926	0.710668	4.75189	2.21848	YOR134W;YER155C;YPL115C;YHR061C;YDR309C;YDL240W;YOR127W;YDR379W;YBR260C;YFL047W;YDR389W
Sar GTPase activator activity	5101	1	81.9005	0	6.46774	0	YCR067C
pheromone activity	5186	4	259.513	0.403997	4.62318	0.7411	YPL187W;YGL089C;YDR461W;YNL145W
structural molecule activity	5198	48	280.517	0.584708	1.08789	3.2632	YLR227C;YIL062C;YKL013C;YNR035C;YLR211C;YPR020W;YPL255W;YCR002C;YJR076C;YHR107C;YLR314C;YGL206C;YDR254W;YGR167W;YDL145C;YNR010W;YOR178C;YLL027W;YBR193C;YOR177C;YGL075C;YMR076C;YGR193C;YLR414C;YLR263W;YHR200W;YDL097C;YPR108W;YDR427W;YER120W;YBL091C-A;YLR208W;YNL287W;YDR238C;YGL137W;YIL076W;YDL195W;YGL066W;YOL091W;YGL170C;YDR218C;YGR059W;YBR081C;YER022W;YDR086C;YDR334W;YDR322C-A;YJR102C
structural constituent of cell wall	5199	15	240.859	0.667747	3.52303	1.56186	YHR126C;YLR390W-A;YJL158C;YKL096W;YKL096W-A;YJL159W;YNL322C;YKL164C;YKL163W;YDR077W;YBR067C;YER011W;YOR010C;YJL160C;YLR194C
structural constituent of cytoskeleton	5200	29	235.093	0.774546	3.74289	1.92622	YFL039C;YHR129C;YDR106W;YER016W;YOR257W;YNL225C;YDR130C;YMR294W;YBL063W;YML104C;YJL042W;YIL144W;YOR373W;YOL069W;YGL093W;YDR356W;YMR117C;YER018C;YPL124W;YKL042W;YAL047C;YHR172W;YNL126W;YBL034C;YLR045C;YML085C;YFL037W;YML124C;YLR212C
transporter activity	5215	86	164.302	0.824702	11.0612	1.313	YMR056C;YBR085W;YNL065W;YPR192W;YLL052C;YJR001W;YEL064C;YKL146W;YNL101W;YBL089W;YER119C;YIR028W;YJR152W;YHL016C;YNL125C;YER056C;YER060W;YER060W-A;YLL043W;YBL042C;YBR021W;YLR081W;YCR098C;YHR094C;YFL011W;YOL156W;YIL170W;YEL069C;YNL318C;YDL245C;YJR158W;YNR072W;YMR011W;YDR345C;YHR092C;YHR096C;YDR343C;YDR342C;YJL214W;YJL219W;YDR497C;YOL103W;YBR298C;YDL054C;YKL221W;YOL119C;YPL270W;YDL247W;YJR160C;YOR07…
ion channel activity	5216	6	251.688	0.600444	0.303457	9.56924	YGR217W;YJR040W;YCR021C;YDR033W;YER154W;YBR054W
calcium activated cation channel activity	5227	1	488.723	0	5.23908	0	YOR087W
voltage-gated ion channel activity	5244	3	302.558	0.554401	0.432524	11.5504	YGR217W;YJL093C;YOR087W
voltage-gated calcium channel activity	5245	1	163.181	0	-4.7332	0	YGR217W
voltage-gated chloride channel activity	5247	1	236.844	0	0.3563	0	YJR040W
voltage-gated potassium channel activity	5249	1	255.768	0	0.791687	0	YJL093C
chloride channel activity	5254	1	236.844	0	0.3563	0	YJR040W
calcium channel activity	5262	3	245.632	0.871718	-0.604773	-8.60282	YGR217W;YNL291C;YOR087W
potassium channel activity	5267	2	372.245	0.442513	3.01539	1.04291	YJL093C;YOR087W
sodium channel activity	5272	1	488.723	0	5.23908	0	YOR087W
allantoin uptake transmembrane transporter activity	5274	1	30.4695	0	23.2415	0	YIR028W
amine transmembrane transporter activity	5275	1	222.589	0	2.4912	0	YBR180W
high-affinity L-histidine transmembrane transporter activity	5291	1	209.609	0	-5.84594	0	YGR191W
high-affinity tryptophan transmembrane transporter activity	5300	1	287.062	0	1.10684	0	YOL020W
L-tyrosine transmembrane transporter activity	5302	3	276.38	0.332533	4.77483	0.914925	YJR001W;YKL146W;YNL101W;
dicarboxylic acid transmembrane transporter activity	5310	3	294.096	0.139737	3.51251	0.937053	YLR348C;YPL134C;YOR222W
L-glutamate transmembrane transporter activity	5313	2	261.387	0.458145	1.53394	1.3353	YPR021C;YER119C
inorganic phosphate transmembrane transporter activity	5315	7	112.089	0.770363	8.25968	1.75291	YJR077C;YML123C;YCR037C;YBR296C;YJL198W;YNR013C;YER053C
lipid transporter activity	5319	1	183.266	0	-0.924685	0	YBL020W
long-chain fatty acid transporter activity	5324	2	425.172	0.352251	2.65053	0.194245	YGR037C;YBR041W
nucleoside transmembrane transporter activity	5337	1	109.654	0	0.864347	0	YAL022C
nucleotide-sugar transmembrane transporter activity	5338	4	164.283	0.408802	2.25275	1.31997	YER039C;YGL225W;YEL004W;YML038C
organic acid transmembrane transporter activity	5342	3	361.664	0.240923	2.4551	0.274333	YPL058C;YPR058W;YBR104W
alpha-glucoside:proton symporter activity	5352	2	12.841	0.352865	33.6091	0.0336702	YGR289C;MALT;YBR298C
fructose transmembrane transporter activity	5353	15	164.236	0.935013	16.6357	0.961456	YHR094C;YFL011W;YOL156W;YEL069C;YDL245C;YJR158W;YNR072W;YMR011W;YDR345C;YHR092C;YHR096C;YDR343C;YDR342C;YJL214W;YJL219W
galactose transmembrane transporter activity	5354	6	126.849	0.978397	15.1859	0.952763	YLR081W;YHR094C;YFL011W;YOL156W;YNL318C;YJL219W
glucose transmembrane transporter activity	5355	18	171.224	0.838617	13.9407	1.14574	YLR081W;YHR094C;YFL011W;YOL156W;YEL069C;YDL245C;YJR158W;YNR072W;YMR011W;YDR345C;YHR092C;YHR096C;YDR343C;YDR342C;YJL214W;YJL219W;YDL138W;YDL194W
maltose transmembrane transporter activity	5363	2	6.87425	0.00519459	39.8163	0.0477013	MALT;YDL247W;YJR160C
maltose:proton symporter activity	5364	1	16.045	0	32.8089	0	YGR289C;MALT
myo-inositol transmembrane transporter activity	5365	2	106.133	0.250279	-2.11626	-2.79667	YDR497C;YOL103W
tricarboxylate secondary active transmembrane transporter activity	5371	2	100.532	1.00534	10.8706	1.52001	YBR291C;YMR241W
copper ion transmembrane transporter activity	5375	4	103.007	0.631898	9.31651	1.837	YPR124W;YHR175W;YLR411W;YMR319C
iron ion transmembrane transporter activity	5381	6	164.807	0.757219	7.66834	1.70258	YMR058W;YMR319C;YBR207W;YER145C;YJL133W;YKR052C
manganese ion transmembrane transporter activity	5384	3	333.244	0.802283	10.311	1.48139	YOR079C;YLR220W;YML123C
zinc ion transmembrane transporter activity	5385	8	223.143	0.953489	3.76237	2.91613	YOR316C;YDR205W;YIL023C;YMR243C;YNR039C;YGL255W;YLR130C;YKL175W
calcium-transporting ATPase activity	5388	2	338.367	0.624082	1.15895	3.33584	YGL006W;YGL167C
proton-dependent oligopeptide secondary active transmembrane transporter activity	5427	1	35.0495	0	19.6365	0	YJL212C
inorganic anion exchanger activity	5452	1	120.133	0	3.45203	0	YNL275W
GDP-mannose transmembrane transporter activity	5458	1	77.3995	0	0.26294	0	YGL225W
UDP-galactose transmembrane transporter activity	5459	1	87.5235	0	-5.44524	0	YPL244C
UDP-N-acetylglucosamine transmembrane transporter activity	5462	1	147.464	0	4.2606	0	YEL004W
succinate:fumarate antiporter activity	5469	1	135.502	0	-3.10849	0	YJR095W
ATP:ADP antiporter activity	5471	4	315.065	0.342495	0.212722	15.0081	YMR056C;YBR085W;YBL030C;YNL083W
carnitine:acyl carnitine antiporter activity	5476	1	513.788	0	3.04502	0	YOR100C
pyruvate secondary active transmembrane transporter activity	5477	1	95.2685	0	-2.76869	0	YIL006W
soluble NSF attachment protein activity	5483	1	125.625	0	-9.44995	0	YBL050W
SNAP receptor activity	5484	24	241.531	0.607858	2.02535	2.96591	YIL004C;YLR078C;YHL031C;YLR093C;YOR036W;YDR498C;YLR268W;YGR009C;YLR026C;YKL006C-A;YAL030W;YOR327C;YMR017W;YPL232W;YMR183C;YAL014C;YDR468C;YOL018C;YOR075W;YGL098W;YOR106W;YGL212W;YMR197C;YKL196C
nucleocytoplasmic transporter activity	5487	13	329.683	0.47015	2.44644	0.984701	YDL088C;YJL041W;YOR098C;YKL068W;YMR047C;YGL092W;YIL115C;YLR335W;YDR192C;YGL172W;YMR153W;YGR119C;YAR002W
iron ion binding	5506	29	268.272	0.51656	1.06718	4.23287	YMR009W;Q0055;Q0060;Q0065;Q0070;YJR025C;Q0045;YJR048W;YEL039C;YOR065W;YDR402C;YHR007C;YGR060W;YLR056W;YMR015C;YDL171C;YDL010W;YLL027W;YPR067W;YPL135W;YOR226C;YBL071W-A;YJR137C;YGL091C;YHR042W;YKL040C;YGL055W;YDR091C;YMR272C;YDR297W;YPR048W;YER049W;YGR234W;YNL234W
copper ion binding	5507	18	233.699	0.590238	2.73306	2.9435	YDR270W;YKL137W;YPL132W;YLL009C;YLL018C-A;Q0250;YOR031W;YHR053C;YHR055C;YGL166W;YMR058W;YFL041W;YDR506C;YPR008W;YMR021C;YBR295W;YBR037C;YBR024W;YJR104C
calcium ion binding	5509	28	243.431	0.706699	3.35418	2.08852	YIL140W;YPL048W;YGR217W;YOR257W;YBR109C;YKL190W;YAL058W;YBL047C;YNL084C;YDR373W;YAL048C;YKR019C;YGR100W;YGL106W;YPR188C;YHR204W;YLR057W;YJR131W;YDR001C;YBR001C;YIR006C;YGR058W;YPL268W;YGL167C;YDR129C;YNL083W;YLR250W;YJL083W
protein binding	5515	68	245.262	0.573961	2.59382	2.18241	YER017C;YBR158W;YPL195W;YOL062C;YNL233W;YBR290W;YGR188C;YOR257W;YJL194W;YPR119W;YBR109C;YAL058W;YDL160C;YJL090C;YJR125C;YIL005W;YDR518W;YAL035W;YDR009W;YER025W;YMR192W;YGL033W;YLR095C;YDL115C;YOL002C;YNL188W;YHR102W;YHR156C;YNL006W;YIL150C;YPL169C;YLR332W;YGL183C;YOR288C;YDR335W;YKL186C;YBR057C;YHR195W;YCL043C;YDR265W;YMR026C;YNL214W;YHR160C;YDL065C;YJL210W;YGR239C;YDR329C;YDL059C;YOR138C;YDR159W…
calmodulin binding	5516	12	201.931	0.600271	1.16011	2.39827	YGR167W;YFR014C;YOL016C;YML057W;YLR433C;YOR326W;YAL029C;YGL158W;YLR248W;YDL229W;YPL106C;YBR169C
cytoskeletal regulatory protein binding	5519	1	307.676	0	3.54135	0	YLR319C
profilin binding	5522	2	88.171	0.710267	5.6343	1.8274	YNL271C;YIL159W
ATP binding	5524	623	230.612	0.70041	4.06934	2.49709	YNR016C;YAL054C;YLR153C;YFL039C;YAR015W;YOR128C;YGR204W;YGL234W;YGR061C;YDR226W;YER170W;YJR105W;YCR011C;YEL052W;YLR397C;YER017C;YER087W;YJL046W;YBR059C;YOR335C;YGL021W;YBL009W;YCL050C;YDR530C;YER036C;YOL058W;YER069W;YDR173C;YNL020C;YDR127W;YDL029W;YJR065C;YOR141C;YPR145W;YGR124W;YGL180W;YMR301C;YBL099W;YJR121W;YOR011W;YJL095W;YDR375C;YNR057C;YPL217C;YDL141W;YLL015W;YER172C;YGR188C;YEL029C;YNR027W…
GTP binding	5525	103	254.294	0.604723	2.73713	1.96186	YNL220W;YER170W;YDL192W;YDL137W;YOR094W;YBR164C;YPL051W;YPL217C;YJR092W;YCR002C;YJR076C;YHR107C;YLR314C;YLR229C;YJL194W;YGL130W;YMR138W;YLL001W;YOR133W;YDR385W;YGR267C;YAL035W;YHR128W;YBR179C;YER025W;YAL048C;YOR205C;YHR005C;YER020W;YOR262W;YLR243W;YLR293C;YOR185C;YML121W;YGR163W;YLR289W;YKR084C;YOL023W;YOR142W;YGL099W;YLR069C;YJL102W;YOR211C;YMR023C;YMR097C;YHR168W;YGL221C;YPL093W;YNR053C;YJR072C…
macrolide binding	5527	3	179.84	0.948179	-0.417168	-10.4069	YNL135C;YML074C;YLR449W
FK506 binding	5528	4	147.708	1.03816	1.55921	3.40518	YNL135C;YDR519W;YML074C;YLR449W
glucose binding	5536	3	239.339	0.58707	0.189251	36.6789	YDL035C;YDL138W;YDL194W
mannose binding	5537	4	26.3019	0.262288	32.9945	0.138883	YAR050W;YKR102W;YHR211W;YAL063C
phospholipid binding	5543	18	295.687	0.683953	2.73467	1.95692	YDR524C;YDL088C;YBL085W;YER114C;YPL048W;YDL207W;YNL152W;YDR229W;YJL041W;YDR150W;YMR153W;YAR002W;YMR175W;YNL243W;YLR178C;YBR091C;YHR161C;YGR241C
calcium-dependent phospholipid binding	5544	2	306.025	0.827092	-1.61754	-0.0469466	YOR086C;YML072C
1-phosphatidylinositol binding	5545	9	199.298	0.587909	4.4568	1.91833	YCR002C;YJR076C;YHR107C;YLR314C;YDL019C;YHR073W;YAR042W;YHR161C;YGR241C
phosphatidylinositol-4,5-bisphosphate binding	5546	12	267.234	0.701679	0.748706	4.59968	YOL078W;YJL085W;YDR309C;YCL024W;YPL145C;YOR122C;YBR260C;YLR371W;YER008C;YIL105C;YPL232W;YDR103W
extracellular region	5576	95	205.976	0.748304	8.72163	1.43474	YGR037C;YLR040C;YNR044W;YKL157W;YLR155C;YLR157C;YLR158C;YLR160C;YIL015W;YGR282C;YLR110C;YLR390W-A;YJL158C;YHR057C;YGR189C;YLR286C;YDR371W;YKL096W;YKL096W-A;YJR150C;YJR151C;YHR143W;YNR067C;YBR078W;YNL327W;YLR300W;YCR089W;YDR534C;YOR382W;YOR383C;YAR050W;YKR102W;YIR019C;YHR211W;YAL063C;YCL058C;YMR307W;YMR215W;YOL030W;YOL155C;YJL159W;KHR;;YDL049C;YNL322C;YJL174W;YPL187W;YGL089C;YDR461W;YNL145W;YLR037…
cell wall	5618	67	176.777	0.812063	9.00314	1.28837	YLR040C;YNR044W;YHR126C;YGR282C;YLR110C;YLR390W-A;YJL158C;YGR189C;YLR286C;YKL096W;YKL096W-A;YJR150C;YJR151C;YHR143W;YNR067C;YBR078W;YNL327W;YLR300W;YCR089W;YDR534C;YOR382W;YOR383C;YAR050W;YKR102W;YIR019C;YHR211W;YAL063C;YCL058C;YMR307W;YMR215W;YOL030W;YOL155C;YJL159W;YDL049C;YNL322C;YJL174W;YLR037C;YBR301W;YKL164C;YKL163W;YMR006C;YJL078C;YDR055W;YJR004C;YMR305C;YGL028C;YGR279C;YDR077W;YIL123W;YER…
ascospore wall	5619	14	290.463	0.582413	4.07989	1.30891	YJR076C;YLR314C;YLR213C;YAL018C;YOL047C;YEL060C;YCR045C;YOL048C;YOR190W;YDR218C;YGR059W;YHR139C;YOR242C;YOR003W
cellular bud scar	5621	4	149.597	0.730089	4.83082	1.32232	YMR307W;YJL159W;YKL164C;YLR084C
intracellular	5622	223	236.598	0.581373	2.08917	2.60804	YCR088W;YLR144C;YLR397C;YDR063W;YKL114C;YBL019W;YDL192W;YDL137W;YOR094W;YBR164C;YPL051W;YDR321W;YOR134W;YER155C;YPL115C;YNR051C;YKL092C;YCR038C;YER159C;YLR310C;YLR229C;YGL155W;YMR138W;YLR117C;YLL050C;YJL065C;YJL201W;YMR176W;YAL022C;YHR128W;YAL048C;YDR358W;YHR108W;YJL101C;YOL049W;YFL027C;YBL021C;YBR248C;YKL189W;YIR037W;YOL023W;YCR046C;YCR071C;YHR148W;YPL242C;YBR140C;YOL081W;YLR021W;YDL240W;YCL034W…
prospore membrane	5628	71	245.031	0.618906	2.86236	1.82144	YDL239C;YBR059C;YJR058C;YER155C;YNL271C;YKL092C;YLR319C;YNL161W;YLR307W;YCR002C;YJR076C;YHR107C;YLR314C;YBR023C;YHR142W;YLR380W;YKL096W;YDR273W;YBR180W;YJL085W;YBR102C;YBR045C;YGR032W;YPL116W;YJR036C;YHR158C;YAL018C;YOL047C;YOR177C;YNR049C;YOR255W;YLR054C;YBR260C;YFR032C;YOL048C;YGL233W;YER008C;YDR166C;YIL068C;YPR055W;YIL099W;YER096W;YDL225W;YPL027W;YML066C;YNL012W;YKR031C;YPL130W;YMR017W;YOL091W…
chitosan layer of spore wall	5631	2	330.936	0.00498596	0.475837	1.12206	YLR307W;YLR308W
ascus lipid particle	5633	1	242.179	0	2.02036	0	YOL047C
nucleus	5634	2043	243.783	0.647431	2.91389	2.89971	YNL141W;YHR047C;YBL074C;YBR236C;YKL112W;YMR072W;YER045C;YGR037C;YLR131C;YPL267W;YAL054C;YLR153C;YDR448W;YAR015W;YGR204W;YDR408C;YCL058W-A;YBR145W;YMR009W;YJR105W;YDR216W;YOR129C;YGL071W;YPL202C;YOR023C;YCR082W;YNR074C;YIL158W;YDR063W;YMR092C;YIL079C;YDL175C;YJL122W;YNL148C;YGL047W;YBR070C;YDR111C;YBR211C;YBR158W;YPR180W;YCL050C;YDR530C;YNL172W;YLR127C;YDR118W;YOR249C;YLR102C;YBR151W;YNL077W;YKL11…
nuclear envelope	5635	62	207.827	0.816315	4.01206	2.27364	YIL040W;YLR155C;YHR036W;YGL247W;YDR196C;YNR075W;YHL048W;YGL238W;YCR086W;YLR286C;YMR134W;YPL075W;YNL199C;YDR437W;YMR290C;YDR458C;YML075C;YLR450W;YGL016W;YLR347C;YMR298W;YKR095W;YIL149C;YEL019C;YGL075C;YJL019W;YER009W;YOR373W;YGL172W;YDL193W;YHR195W;YHL020C;YGR202C;YNL158W;YNL149C;YBL035C;YKL045W;YPL192C;YJL079C;YHR076W;YCR045C;YDR159W;YER120W;YLR440C;YOR060C;YGR212W;YIL016W;YML034W;YIL030C;YAR042W…
nuclear inner membrane	5637	11	274.451	0.608221	0.894796	4.5542	YMR119W;YNL159C;YNL008C;YDR458C;YOR254C;YML034W;YIL030C;YDR410C;YJR117W;YJL087C;YDR120C
integral component of nuclear inner membrane	5639	3	127.872	0.755099	3.9584	2.342	YDR458C;YLR457C;YML034W
nuclear outer membrane	5640	4	203.766	1.09493	9.69375	1.20359	YLR205C;YHR195W;YPL192C;YAR042W
nuclear envelope lumen	5641	5	289.534	0.447129	4.6802	1.01132	YER027C;YGL035C;YMR129W;YDR477W;YGL115W
nuclear pore	5643	57	275.513	0.568069	2.02767	1.83223	YDL088C;YOR257W;YOR112W;YOR046C;YDR424C;YMR255W;YDL207W;YER107C;YGL241W;YPL125W;YGL016W;YER110C;YLR347C;YGL086W;YJL030W;YPL169C;YKR095W;YIL149C;YKL186C;YML031W;YFR002W;YJL041W;YOR098C;YKL068W;YMR047C;YKL057C;YKR082W;YGL092W;YER105C;YIL115C;YBL079W;YML103C;YJL039C;YLR335W;YDR192C;YGL172W;YMR153W;YGR119C;YAR002W;YJL061W;YDL116W;YJR042W;YLR064W;YML107C;YMR129W;YLL023C;YLR018C;YDR159W;YLR208W;YGL100W…
nucleoplasm	5654	45	210.814	0.657701	3.37359	1.48003	YDR101C;YLR418C;YKL139W;YJL006C;YML112W;YOL145C;YMR049C;YPL204W;YHR085W;YNL182C;YOR123C;YDL051W;YLR106C;YKR095W;YIL149C;YKL009W;YPL190C;YNL124W;YHR170W;YLR002C;YNR053C;YGR251W;YPL146C;YGR103W;YHL020C;YBR279W;YKR002W;YGR280C;YKL113C;YBR049C;YHR197W;YMR239C;YIL021W;YCR035C;YOR294W;YPL193W;YGL244W;YPL235W;YIL104C;YFL002C;YHR084W;YBR111W-A;YOL006C;YBL004W;YOR272W
nucleolar ribonuclease P complex	5655	9	195.67	0.762888	1.29922	3.03552	YNL221C;YNL282W;YBR257W;YAL033W;YGR030C;YBR167C;YBL018C;YHR062C;;YIR015W
nuclear pre-replicative complex	5656	17	205.691	0.508427	0.116152	33.5358	YLR103C;YJL194W;YNL182C;YBL023C;YEL032W;YPR019W;YLR274W;YGL201C;YBR202W;YLR002C;YML065W;YBR060C;YLL004W;YPR162C;YNL261W;YHR118C;YJR046W
replication fork	5657	11	204.626	0.524239	1.20346	2.5642	YDL164C;YJL090C;YIL150C;YNL102W;YNL262W;YDL102W;YBR088C;YDR419W;YOR346W;YHR031C;YLR430W
alpha DNA polymerase:primase complex	5658	7	197.356	0.561305	0.382595	10.2712	YKL017C;YML069W;YNL102W;YBL035C;YIR008C;YKL045W;YGL207W
DNA replication factor A complex	5662	3	72.541	0.328039	1.92725	3.7814	YAR007C;YNL312W;YJL173C
DNA replication factor C complex	5663	5	227.195	0.575854	-0.363554	-6.84271	YOR217W;YJR068W;YNL290W;YOL094C;YBR087W
nuclear origin of replication recognition complex	5664	6	183.534	0.531389	-1.57361	-2.3162	YML065W;YBR060C;YLL004W;YPR162C;YNL261W;YHR118C
DNA-directed RNA polymerase II, core complex	5665	12	255.612	0.480532	3.39697	1.41974	YOR210W;YOL005C;YOR151C;YIL021W;YJL140W;YBR154C;YDR404C;YOR224C;YGL070C;YHR143W-A;YDL140C;YPR187W
DNA-directed RNA polymerase III complex	5666	17	269.424	0.552647	4.79094	1.0785	YOR207C;YOR210W;YBR154C;YOR224C;YHR143W-A;YDR045C;YJL011C;YNL113W;YKL144C;YNL151C;YNR003C;YKR025W;YPR110C;YDL150W;YPR190C;YPR187W;YOR116C
transcription factor complex	5667	4	172.088	0.554045	4.63465	1.00591	YPR104C;YIL131C;YNL068C;YCR065W
transcription factor TFIID complex	5669	15	266.651	0.826305	3.30774	1.52775	YER148W;YGR274C;YDR167W;YML015C;YDR145W;YML098W;YPL129W;YCR042C;YPL011C;YMR005W;YBR198C;YGL112C;YMR227C;YML114C;YMR236W
Ada2/Gcn5/Ada3 transcription activator complex	5671	7	227.664	1.06233	1.03647	5.75775	YDR448W;YOR023C;YCR082W;YGR252W;YPL254W;YDR176W;YCL010C
transcription factor TFIIA complex	5672	2	354.586	0.0980797	2.41462	0.803812	YOR194C;YKL058W
transcription factor TFIIE complex	5673	2	193.853	0.633508	-0.432476	-16.9628	YKL028W;YKR062W
transcription factor TFIIF complex	5674	3	344.345	0.422542	-0.590986	-5.35287	YPL129W;YGR186W;YGR005C
holo TFIIH complex	5675	11	252.79	0.671521	0.16012	26.1551	YPR025C;YDL108W;YER171W;YLR005W;YIL143C;YDR311W;YPL122C;YDR460W;YPR056W;YDR079C-A;YOR352W
chromatin silencing complex	5677	4	268.245	1.04039	7.37078	2.05659	YKR101W;YDL042C;YLR442C;YDR227W
anaphase-promoting complex	5680	16	283.84	0.696152	5.49993	1.31063	YGR225W;YNL172W;YDL008W;YLR127C;YDR118W;YOR249C;YLR102C;YKL022C;YGL116W;YHR166C;YFR036W;YBL084C;YGL003C;YGL240W;YIR025W;YDR260C
spliceosomal complex	5681	68	257.299	0.64026	1.83107	2.29812	YPR057W;YER172C;YGL174W;YDR364C;YMR213W;YLR117C;YNL286W;YDR163W;YDL209C;YDR482C;YGR278W;YGL128C;YLR323C;YNL245C;YPL064C;YPR082C;YBR065C;YMR288W;YIR005W;YJR050W;YPL213W;YBL026W;YLR438C-A;YER112W;YER146W;YDR378C;YNL147W;YJR022W;YDL087C;YBR119W;YBR188C;YKR022C;YDL043C;YGR006W;YLL036C;YJL203W;YDR243C;YDR473C;YGR091W;YGR075C;YPR178W;YDR235W;YAL032C;YPL151C;YBR055C;YHR165C;YDL030W;YPR094W;YML049C;YFR00…
U5 snRNP	5682	15	264.218	0.703152	3.22683	1.73828	YBL074C;YER172C;YPR082C;YHR156C;YGR006W;YDR243C;YHR165C;YER029C;YGR074W;YLR275W;YLR147C;YOR159C;YFL017W-A;YPR182W;snR7-L;snR7-S;YKL173W
U2-type spliceosomal complex	5684	7	298.572	0.790985	2.91337	2.22648	YDR163W;YDR482C;YGR278W;YGL128C;YLR323C;YNL245C;YPL064C
U1 snRNP	5685	18	329.909	0.476216	4.5423	0.65913	YDL087C;YNL210W;YBR119W;YHR086W;YML046W;YKL012W;YDR235W;YER029C;YGR074W;YLR275W;YLR147C;YOR159C;YFL017W-A;YPR182W;YIL061C;snR19;YDR240C;YGR013W;YLR298C
U2 snRNP	5686	12	143.966	0.623072	0.722763	4.86511	YCR063W;YMR240C;YNL286W;YMR288W;YOR319W;YIR005W;YPL213W;snR20;YIR009W;YJL203W;YPR094W;YML049C;YNL138W-A
U6 snRNP	5688	8	198.6	0.511139	3.25884	1.0118	YBL026W;YLR438C-A;YER112W;YER146W;YDR378C;YNL147W;YJR022W;YMR268C;snR6
chromosome	5694	133	253.342	0.62221	2.49394	2.49613	YBR211C;YKL052C;YLR015W;YBL097W;YGR262C;YJR060W;YGR140W;YLR175W;YDL220C;YHR166C;YJL194W;YMR168C;YML036W;YDR254W;YFR046C;YKL049C;YCR086W;YLR394W;YMR094W;YPL018W;YLR381W;YDR016C;YKR083C;YBR233W-A;YDR320C-A;YGR113W;YKL054C;YHR164C;YIL010W;YIR010W;YGL061C;YDR206W;YOR144C;YLR233C;YLR318W;YIL009C-A;YAL019W;YNL133C;YCL011C;YJL184W;YDR014W-A;YBL032W;YBR009C;YNL030W;YPL127C;YBR010W;YNL031C;YBL008W;YIL072W…
telomerase holoenzyme complex	5697	3	294.654	0.622345	3.17751	1.19037	YLR233C;YLR318W;YIL009C-A;TER1
chiasma	5712	2	284.407	0.218713	7.05113	0.154392	YMR167W;YPL164C
nuclear heterochromatin	5720	2	217.498	1.04101	0.0392335	154.481	YDL042C;YLR442C
nuclear telomeric heterochromatin	5724	9	291.669	0.679075	0.590104	7.97167	YOR244W;YHR031C;YPL235W;YDL042C;YLR442C;YDR227W;YGR063C;YMR284W;YMR106C
extrachromosomal circular DNA	5727	1	320.752	0	3.27401	0	YKL049C
2-micrometer circle DNA	5729	1	708.399	0	-0.820639	0	YDR180W
nucleolus	5730	269	247.638	0.587779	2.36616	2.56063	YLR153C;YIL079C;YDL175C;YDR101C;YDR299W;YPL217C;YBR141C;YIL096C;YOL077C;YOR078W;YMR014W;YCR047C;YLR175W;YFR028C;YGL029W;YHR052W;YNL232W;YCR086W;YKL139W;YJL006C;YML112W;YDL031W;YGL078C;YNR038W;YKR024C;YHR169W;YLR276C;YKL078W;YPL266W;YLR129W;YOL021C;YLL008W;YKL172W;YAL059W;YMR128W;YER035W;YGR271C-A;YLR186W;YBR247C;YGR145W;YMR049C;YDR365C;YNR054C;YLR233C;YLR318W;YIL019W;YDR021W;YDR339C;YLR051C;YPR10…
small nucleolar ribonucleoprotein complex	5732	9	201.233	0.459611	4.92194	0.441329	YHR089C;YER127W;YBL026W;YLR438C-A;YER112W;YER146W;YDR378C;YNL147W;YHR034C
DNA-directed RNA polymerase I complex	5736	14	259.713	0.683466	2.16418	2.43511	YJR063W;YPR010C;YDR156W;YOR341W;YJL148W;YOR340C;YNL248C;YOR210W;YBR154C;YOR224C;YHR143W-A;YNL113W;YPR110C;YPR187W
cytoplasm	5737	2170	238.241	0.660109	2.94984	2.8225	YNL141W;YHR047C;YBL074C;YLR027C;YCR088W;YOR239W;YNR033W;YMR289W;YGR037C;YNR016C;YLR131C;YLR144C;YBL015W;YPL267W;YLR304C;YAL054C;YLR153C;YFL039C;YMR184W;YKL206C;YAR015W;YNL220W;YOR128C;YGR204W;YMR300C;YGL234W;YGR061C;YDR408C;YOL086C;YMR303C;YBR145W;YMR009W;YDR226W;YJR105W;YCR011C;YDR216W;YDL239C;YLR227C;YPL005W;YOR129C;YGL071W;YDR524C;YIL044C;YDR214W;YOR023C;YCR082W;YLR109W;YER087W;YAL049C;YIL158W…
mitochondrion	5739	1076	240.366	0.640209	3.21869	2.30054	YMR056C;YBR085W;YKL106W;YMR072W;YNR016C;YBL015W;YDL203C;YLR304C;YJL200C;YKL192C;YAL054C;YMR083W;YGL256W;YDR226W;YER170W;YCR010C;YMR064W;YMR282C;YPL005W;YEL052W;YER017C;YPL202C;YPR021C;YFL030W;Q0050;Q0055;Q0060;Q0065;Q0070;Q0075;YNR074C;YER087W;YHL021C;YHR198C;YIL087C;YJL046W;YJL131C;YJR080C;YJR100C;YKL037W;YMR003W;YMR157C;YOL053W;YOR215C;YPR004C;YHR199C;YER080W;YOR335C;YOR374W;YER073W;YPL061W;YML…
mitochondrial envelope	5740	15	291.28	0.641032	2.92774	2.87864	YPL132W;YML129C;YGL187C;YLR348C;YNL256W;YDR316W;YOR130C;YER153C;YOR017W;YGR183C;YBR024W;YDR178W;YLR164W;YPR151C;YOR297C
mitochondrial outer membrane	5741	94	221.558	0.592674	2.45062	2.75883	YNR074C;YML086C;YIL146C;YIL124W;YBL098W;YKR036C;YIL043C;YER026C;YNL130C;YLL001W;YPR183W;YBR177C;YLR100W;YML008C;YHR190W;YOR317W;YIL065C;YER004W;YAL008W;YBR179C;YAL048C;YML048W;YIR038C;YMR110C;YJL082W;YPL004C;YOR228C;YKL150W;YAL010C;YOL009C;YGL219C;YJL112W;YOL026C;YLL006W;YLR190W;YGR028W;YPR155C;YHR042W;YBR230C;YIL136W;YPR002W;YGR240C;YMR205C;YGR086C;YPR113W;YNL055C;YIL114C;YBL057C;YLL013C;YOR285W…
mitochondrial outer membrane translocase complex	5742	7	331.564	0.314806	2.79751	1.45155	YGR082W;YNL131W;YMR203W;YPR133W-A;YOR045W;YNL070W;YNL121C
mitochondrial inner membrane	5743	216	254.852	0.63993	2.95586	2.36658	YMR056C;YBR085W;YDR226W;YER170W;YPL005W;YEL052W;YER017C;YPR021C;YDR376W;YMR301C;YBL099W;YLR393W;YLR295C;YPL271W;YDL004W;YDR377W;YOL077W-A;YJR121W;YDR350C;YNR020C;YMR098C;YBR039W;YPL078C;YDR298C;Q0085;YKL016C;YDR375C;Q0110;Q0115;YML042W;YOR125C;YGR174C;YDL069C;YKL011C;YMR038C;YOR356W;YGR110W;YKL137W;YBL059C-A;YIL157C;YPL189C-A;YJL062W-A;YLR218C;Q0105;YBR003W;YOL008W;YNR041C;YOL096C;YDR204W;YGR255C…
mitochondrial inner membrane presequence translocase complex	5744	7	284.761	0.562664	2.2452	1.1394	YPL098C;YJL104W;YLR008C;YJL143W;YGR033C;YNR017W;YPL063W
m-AAA complex	5745	2	318.745	0.56836	1.06164	1.68537	YER017C;YMR089C
mitochondrial respiratory chain	5746	2	391.106	0.205383	0.427442	1.4167	YDL067C;YOR065W
mitochondrial respiratory chain complex II	5749	4	279.346	1.05682	3.85755	1.2819	YKL148C;YLL041C;YKL141W;YDR178W
mitochondrial respiratory chain complex III	5750	9	138.43	0.951283	4.81894	2.10681	Q0105;YBL045C;YOR065W;YHR001W-A;YPR191W;YFR033C;YDR529C;YJL166W;YGR183C;YEL024W
mitochondrial respiratory chain complex IV	5751	9	198.424	0.323584	2.28645	1.34351	Q0045;YLR038C;YGL191W;Q0250;Q0275;YGL187C;YNL052W;YIL111W;YHR051W;YMR256C;YLR395C;YDL067C
mitochondrial proton-transporting ATP synthase complex	5753	4	255.625	0.619932	-0.877476	-4.5545	YML081C-A;YOL077W-A;YDR298C;YKL016C
mitochondrial proton-transporting ATP synthase, catalytic core	5754	2	67.6275	0.622315	4.23429	3.21959	YBL099W;YJR121W
mitochondrial proton-transporting ATP synthase, central stalk	5756	3	263.161	0.803932	10.0664	1.0885	YPL271W;YDL004W;YBR039W
mitochondrial intermembrane space	5758	59	249.458	0.694991	2.7824	3.12274	YDR226W;YNR020C;YKR066C;YMR038C;YKL137W;YBL059C-A;YMR194C-B;YLR218C;YMR244C-A;YPL132W;YLR038C;YLL009C;YLL018C-A;YHR116W;YDR155C;YML054C;YJR048W;YAL039C;YEL039C;YDR430C;YKL087C;YKR071C;YGR029W;YKL152C;YER057C;YKL084W;YIR037W;YPR067W;YKL150W;YKL053C-A;YOR211C;YKL195W;YDR031W;YMR002W;YBL107C;YJL066C;YMR228W;YNL036W;YMR145C;YDL085W;YBR035C;YJR034W;YIL160C;YCL057W;YOR090C;YCR079W;YFR033C;YDR487C;YOL14…
mitochondrial matrix	5759	116	242.027	0.605725	2.93944	2.05804	YKL106W;YLR304C;YMR083W;YER170W;YPR004C;YOR374W;YER073W;YLR089C;YJL071W;YER069W;YMR062C;YOL140W;YDR376W;YHR208W;YER168C;YKR066C;YGR207C;YNR001C;YPL189C-A;YML110C;YGL119W;YML129C;YML078W;YDR256C;YHR011W;YDL178W;YMR287C;YBR026C;YIL098C;YPL262W;YHR100C;YOR040W;YBR121C;YPL059W;YLR289W;YDR232W;YOL095C;YOR020C;YLR259C;YDR258C;YJR122W;YPR006C;YNL037C;YOR136W;YLL027W;YPR067W;YER048W-A;YPL040C;YPL135W;YOR…
gamma DNA polymerase complex	5760	1	149.791	0	-1.23235	0	YOR330C
mitochondrial ribosome	5761	8	280.372	0.743564	6.39059	1.91111	YPL215W;YBR120C;YDL069C;YDR197W;YPL132W;YLR289W;YLR439W;Q0140;YFR049W
mitochondrial large ribosomal subunit	5762	45	231.127	0.68217	1.55326	2.42483	21S_rRNA;YCR046C;YCR071C;YGL064C;YDR405W;YKL167C;YNL005C;YDR116C;YNL284C;YDL202W;YKR006C;YLR312W-A;YBL038W;YNL252C;YNL185C;YKR085C;YNL177C;YOR150W;YMR193W;YGR076C;YBR282W;YDR462W;YMR024W;YKL138C;YCR003W;YMR286W;YDR322W;YBR122C;YBR268W;YKL170W;YML009C;YLR439W;YPL173W;YMR225C;YJL096W;YNR022C;YPR100W;YHR147C;YDR237W;YJL063C;YGR220C;YER154W;YEL050C;YPL183W-A;YML025C;YDR115W
mitochondrial small ribosomal subunit	5763	32	258.716	0.612961	1.89198	2.00043	15S_rRNA;YDR347W;YDL045W-A;YGR084C;YKL003C;YPR166C;YBL090W;YHL004W;YPL118W;YNR036C;YPL013C;YMR188C;YNL306W;YDR337W;YGR165W;YBR251W;YMR158W;YBR146W;YNL137C;YOR158W;YHR075C;YDR041W;YER050C;YNR037C;YKL155C;YGL129C;YDR175C;YIL093C;YJR101W;YGR215W;YDR494W;YJR113C;YNL081C;Q0140
endosome	5768	115	234.652	0.702089	3.123	2.59564	YDR524C;YDR264C;YHL040C;YHL047C;YCR068W;YFR021W;YDL113C;YPL100W;YKL061W;YLR408C;YPL084W;YGR142W;YEL063C;YBR131W;YCR094W;YLR380W;YPL170W;YKR035W-A;YKL002W;YER166W;YDR069C;YDR141C;YMR171C;YLR083C;YOL158C;YNL084C;YJR125C;YDR153C;YCR075C;YFR019W;YKR039W;YDL226C;YJR040W;YHR005C;YJL044C;YMR110C;YHL002W;YFL014W;YGR223C;YNL265C;YGL079W;YOR171C;YGL124C;YNL297C;YPR079W;YGR206W;YIL048W;YDR456W;YIR006C;YNL26…
early endosome	5769	7	213.393	0.480898	4.69886	2.20036	YKR021W;YJL084C;YDR456W;YJL036W;YAR042W;YDR407C;YMR218C
late endosome	5770	19	262.282	0.62056	0.657374	5.21178	YKR021W;YJL084C;YBL069W;YGR142W;YKR035W-A;YPR079W;YNL293W;YDR456W;YDR313C;YDR170C;YDR425W;YMR054W;YHR009C;YKR001C;YOR089C;YJR044C;YAL002W;YKR014C;YNL093W
multivesicular body	5771	2	334.192	0.774344	-0.249867	-0.320236	YKR039W;YLR181C
vacuole	5773	178	228.649	0.696502	4.89538	1.95044	YCR010C;YIL158W;YGL156W;YKL103C;YBR286W;YHR113W;YPR049C;YBR128C;YFR021W;YPL100W;YCL038C;YIL146C;YBL078C;YPR026W;YML116W;YOL078W;YMR068W;YJR001W;YEL064C;YKL146W;YNL101W;YBL089W;YER119C;YIL088C;YJL058C;YNL275W;YLL015W;YBR290W;YNL305C;YLR220W;YBR131W;YJL172W;YBR161W;YHR175W;YHR028C;YDR284C;YMR171C;YHR132C;YLR299W;YPL236C;YCR075C;YFR019W;YNL325C;YLL051C;YBR207W;YBR187W;YJR040W;YCL073C;YKR106W;YOR320C…
vacuolar membrane	5774	151	225.354	0.695973	5.03108	1.98885	YCR010C;YIL158W;YPR049C;YBR128C;YFR021W;YCL038C;YIL146C;YBL078C;YOL078W;YMR068W;YJR001W;YEL064C;YKL146W;YNL101W;YBL089W;YER119C;YIL088C;YJL058C;YNL275W;YLL015W;YNL305C;YLR220W;YBR131W;YJL172W;YBR161W;YHR175W;YHR028C;YDR284C;YMR171C;YLR299W;YPL236C;YCR075C;YFR019W;YNL325C;YLL051C;YBR207W;YBR187W;YJR040W;YCL073C;YKR106W;YOR320C;YML121W;YGR163W;YMR195W;YJR138W;YDR229W;YJR054W;YHR186C;YJL100W;YNL006W…
vacuolar lumen	5775	4	189.764	0.55254	3.20606	0.567528	YHR113W;YCR068W;YPL123C;YJL151C
autophagic vacuole	5776	2	176.151	0.767514	-2.50296	-0.421812	YPL149W;YBL078C
peroxisome	5777	70	247.192	0.669056	4.0125	2.16062	YLR027C;YPR128C;YJL185C;YML042W;YCR005C;YDR256C;YIR031C;YOR180C;YLL001W;YNL258C;YDR424C;YLR284C;YER015W;YBR041W;YIL065C;YKR009C;YDL022W;YGR154C;YIR037W;YNL009W;YMR204C;YMR163C;YOR084W;YDL078C;YNL117W;YGL067W;YPR194C;YLR151C;YBR222C;YKL197C;YDR265W;YOL147C;YMR026C;YLR191W;YGL153W;YOL044W;YNL214W;YHR160C;YDL065C;YJL210W;YGR239C;YAL055W;YPL112C;YOR193W;YHR150W;YDR479C;YDR329C;YLR324W;YGR004W;YBR168W…
peroxisomal membrane	5778	33	247.412	0.675179	4.02139	2.10136	YPR128C;YMR204C;YMR163C;YGR028W;YBR222C;YKL197C;YDR265W;YOL147C;YMR026C;YLR191W;YGL153W;YOL044W;YNL214W;YHR160C;YDL065C;YJL210W;YGR239C;YAL055W;YPL112C;YOR193W;YHR150W;YDR479C;YDR329C;YLR324W;YGR004W;YBR168W;YCL056C;YDR244W;YNL329C;YPL147W;YKL188C;YPR165W;YMR018W
integral component of peroxisomal membrane	5779	15	257.705	0.622445	5.12938	1.62377	YPR128C;YMR163C;YDR265W;YOL147C;YMR026C;YOL044W;YAL055W;YPL112C;YDR329C;YLR324W;YGR004W;YBR168W;YCL056C;YPL147W;YKL188C
extrinsic component of intraperoxisomal membrane	5780	2	353.023	0.397736	4.24332	0.157863	YMR204C;YGR077C
peroxisomal matrix	5782	12	287.99	0.622113	7.57269	1.35159	YDR256C;YOR180C;YKL026C;YIR037W;YOR084W;YDL078C;YNL117W;YBR222C;YGR077C;YIL160C;YGL205W;YNL202W
endoplasmic reticulum	5783	439	237.655	0.643594	3.36785	2.12448	YNR016C;YAL054C;YCR011C;YOR175C;YBR110W;YNL048W;YNR030W;YGL047W;YBR070C;YGL065C;YBL082C;YPL227C;YOR002W;YBR243C;YOR067C;YNL219C;YEL036C;YIL040W;YPR192W;YLL052C;YCR048W;YNR019W;YLR242C;YLR155C;YGR177C;YCR068W;YDL149W;YEL064C;YIL124W;YIL004C;YKR068C;YML077W;YOR198C;YHR101C;YLR078C;YHR036W;YBR290W;YFL025C;YLR074C;YNL305C;YDR196C;YGR036C;YIL043C;YDR182W;YBR160W;YDL126C;YBR029C;YER026C;YGR157W;YHR142W…
Sec61 translocon complex	5784	3	354.313	0.644971	3.05935	0.946324	YER087C-B;YLR378C;YDR086C
signal recognition particle receptor complex	5785	2	324.915	0.709216	-1.16012	-1.7391	YDR292C;YKL154W
signal recognition particle, endoplasmic reticulum targeting	5786	6	174.031	0.516246	-0.169213	-21.6833	;YML105C;YDL092W;YKL122C;YPR088C;YPL243W;YPL210C
signal peptidase complex	5787	4	190.238	0.594426	8.70452	0.996086	YIR022W;YJR010C-A;YML055W;YLR066W
endoplasmic reticulum lumen	5788	15	253.577	0.725445	1.90541	2.74926	YDR304C;YLR056W;YDR518W;YDR221W;YJL034W;YOR336W;YKL073W;YHR204W;YOR288C;YCL043C;YBR229C;YGR263C;YMR214W;YOL031C;YDR057W
endoplasmic reticulum membrane	5789	339	235.921	0.606137	3.2108	2.15576	YNR016C;YCR011C;YBR132C;YOR175C;YBR110W;YNL048W;YNR030W;YBR070C;YGL065C;YBL082C;YPL227C;YOR002W;YBR243C;YOR067C;YNL219C;YEL036C;YIL040W;YPR192W;YLL052C;YCR048W;YNR019W;YLR242C;YMR119W;YNL008C;YCR068W;YDL149W;YIL004C;YHR101C;YLR078C;YFL025C;YNL305C;YGR036C;YIL043C;YLR310C;YDL126C;YBR029C;YHR142W;YAL058W;YPR105C;YNL130C;YBR036C;YPL200W;YMR264W;YGL027C;YCR017C;YNL111C;YJL005W;YBR201W;YIL049W;YDR411C…
endoplasmic reticulum-Golgi intermediate compartment	5793	3	300.553	1.1027	2.44999	2.25117	YDL226C;YER122C;YDR200C
Golgi apparatus	5794	221	232.857	0.685869	2.59807	2.78637	YIL044C;YDR264C;YOR034C;YEL036C;YPR029C;YPL195W;YGR261C;YBR288C;YLR170C;YJL024C;YDL192W;YDL137W;YOR094W;YBR164C;YPL051W;YLR242C;YBL069W;YCR068W;YJL178C;YDL149W;YOR079C;YKL004W;YMR237W;YKR027W;YIL004C;YKR068C;YML077W;YLR078C;YOL137W;YOR299W;YDL099W;YLR220W;YDR270W;YLR330W;YJL099W;YGL223C;YGR120C;YER157W;YPR105C;YNL051W;YNL041C;YGL005C;YML071C;YDL145C;YKL179C;YGR247W;YNL130C;YOR311C;YER166W;YDR141C…
Golgi stack	5795	4	212.306	0.869514	7.24942	0.903462	YOR070C;YGR170W;YAL002W;YFL038C
Golgi lumen	5796	3	347.581	0.238551	1.07165	2.17947	YDL010W;YBR014C;YOR216C
Golgi medial cisterna	5797	6	168.142	0.656965	6.85686	1.68023	YBR187W;YJR040W;YOR320C;YHL031C;YKL212W;YDR372C
Golgi-associated vesicle	5798	4	336.008	0.830749	-0.253349	-14.9946	YJR031C;YMR192W;YPL249C;YDR170C
cis-Golgi network	5801	15	266.165	0.672734	2.07732	3.31039	YML077W;YDL099W;YER157W;YBR187W;YHL031C;YDR517W;YDL010W;YBR014C;YPL050C;YLR039C;YLR026C;YEL031W;YDR246W;YOR115C;YLR262C
trans-Golgi network	5802	29	231.622	0.797637	3.30762	2.36682	YDR524C;YBR164C;YJL178C;YCR094W;YMR162C;YDR141C;YAL026C;YDL226C;YDR358W;YHR108W;YJL044C;YGL203C;YNL238W;YNL297C;YDR456W;YNL267W;YDR170C;YAL030W;YOR327C;YOR219C;YJL004C;YDR468C;YOL018C;YDR407C;YMR218C;YOR115C;YGR166W;YFL038C;YNR048W
lipid particle	5811	52	235.003	0.58655	2.00696	2.88258	YKL047W;YOR377W;YIL124W;YDR275W;YDR196C;YLR380W;YBR042C;YOR245C;YBR177C;YOR246C;YGR175C;YLR100W;YML008C;YHR072W;YOR317W;YMR246W;YKL182W;YBR041W;YKR067W;YMR110C;YCL005W;YBR204C;YAL018C;YOL047C;YPR139C;YOR059C;YNR008W;YDL193W;YNL231C;YKR046C;YPL206C;YGR086C;YBR002C;YOL048C;YGR263C;YDL052C;YDR525W-A;YOR313C;YMR101C;YJL052W;YJR009C;YGR192C;YKL140W;YMR313C;YKR089C;YOR081C;YBR265W;YML013W;YLL012W;YMR15…
microtubule organizing center	5815	2	250.786	0.776583	1.88554	3.11054	YHR172W;YNL126W
spindle pole body	5816	74	221.249	0.679056	3.44655	2.12318	YDL239C;YLR227C;YBR211C;YHR129C;YPL255W;YJR053W;YCL029C;YER016W;YMR055C;YLR319C;YGR140W;YFR028C;YAR019C;YBR160W;YOR257W;YMR198W;YPR119W;YLR210W;YBR109C;YNL225C;YGR218W;YGR092W;YPR111W;YKR054C;YGR098C;YDR130C;YER133W;YPL204W;YMR294W;YNL188W;YPR141C;YPL269W;YOR233W;YBL063W;YDR532C;YLL049W;YKR095W;YIL149C;YIL106W;YOR177C;YDL028C;YGL075C;YJL019W;YLR457C;YML031W;YPL174C;YLR315W;YOR373W;YOL069W;YHR185C…
spindle	5819	31	276.158	0.682978	2.41203	2.969	YOR058C;YKL052C;YCL029C;YER016W;YJR089W;YGR140W;YMR198W;YEL061C;YPR119W;YDR016C;YKR083C;YBR233W-A;YDR320C-A;YGR113W;YGL061C;YGR098C;YDR130C;YKL138C-A;YPL209C;YBL063W;YJL042W;YHR199C-A;YDR113C;YBL031W;YBR156C;YOR195W;YDR201W;YKR037C;YBL034C;YLR045C;YML124C
intermediate layer of spindle pole body	5821	1	308.151	0	7.43265	0	YKL042W
inner plaque of spindle pole body	5822	4	339.648	0.491664	1.76368	2.11604	YDR356W;YHR172W;YNL126W;YLR212C
central plaque of spindle pole body	5823	6	235.824	0.63375	4.61467	1.24167	YPL255W;YBR109C;YLR457C;YDR356W;YPL124W;YKL042W
outer plaque of spindle pole body	5824	5	258.74	0.735531	4.00276	1.32711	YNL225C;YAL047C;YHR172W;YNL126W;YLR212C
half bridge of spindle pole body	5825	4	263.364	0.318383	0.323824	15.9454	YOR257W;YNL188W;YJL019W;YLL003W
actomyosin contractile ring	5826	1	86.4255	0	0.305183	0	YLR429W
polar microtubule	5827	1	98.6705	0	-2.30887	0	YML085C
kinetochore microtubule	5828	6	105.779	0.852139	11.2305	1.18815	YEL061C;YPL209C;YBR156C;YML085C;YFL037W;YML124C
cytosol	5829	317	232.097	0.686153	2.7207	2.50083	YNL141W;YLR027C;YBR236C;YLR131C;YBL015W;YLR304C;YAL054C;YLR153C;YKL206C;YLR028C;YMR120C;YDR226W;YPL061W;YGL047W;YPR180W;YBR149W;YNR035C;YOL058W;YJL088W;YHR018C;YBR164C;YJL115W;YGL180W;YFR021W;YPL100W;YNR007C;YNL223W;YPL149W;YHR171W;YBL078C;YNL259C;YOR113W;YCR032W;YGR142W;YML102W;YPL111W;YLR438W;YMR038C;YKL022C;YLR310C;YFR036W;YDL126C;tQ(CUG)M;YDR267C;YLL009C;YLL018C-A;YJR032W;YNR010W;YLR380W;YIL0…
chaperonin-containing T-complex	5832	11	326.774	0.756622	0.960868	2.18616	YIL142W;YJL014W;YDL143W;YJR064W;YDR188W;YJL111W;YJL008C;YDR171W;YAL005C;YLL024C;YDR212W
heterotrimeric G-protein complex	5834	4	204.328	0.49565	1.93638	2.5435	YHR005C;YER020W;YJR086W;YOR212W
fatty acid synthase complex	5835	2	107.618	0.0507899	-6.06552	-0.343254	YKL182W;YPL231W
proteasome regulatory particle	5838	3	86.0808	0.717351	9.9935	2.25191	YGR232W;YFR052W;YFR010W
proteasome core complex	5839	15	200.937	0.715869	5.58973	2.10186	YFL007W;YER012W;YOR362C;YPR103W;YJL001W;YFR050C;YMR314W;YOL038W;YBL041W;YML092C;YGR135W;YOR157C;YGR253C;YER094C;YGL011C
ribosome	5840	299	233.425	0.640065	2.74222	2.25326	YGL160W;YIR003W;YJL122W;YOR175C;YHR113W;YER036C;YMR237W;YBR160W;YOL139C;YFR044C;YOR133W;YDR385W;YKR096W;YEL047C;YPL110C;YPL137C;YDR266C;YOR227W;YGR287C;YCR046C;YCR071C;YJL207C;YHR121W;YOL111C;YGL068W;YNR024W;YDR347W;YDL045W-A;YGR084C;YKL003C;YPR166C;YDR405W;YBL090W;YHL004W;YKL167C;YPL118W;YNL005C;YDR116C;YNL284C;YDL202W;YKR006C;YLR312W-A;YBL038W;YNL252C;YNL185C;YKR085C;YNL177C;YOR150W;YMR193W;YGR…
polysome	5844	30	242.558	0.717642	3.39239	1.85581	YOR198C;YKL139W;YOR046C;YKL204W;YER176W;YDR152W;YNL085W;YMR080C;YPL226W;YHR077C;YGR078C;YGR178C;YAL036C;YJL080C;YLR022C;YDR515W;YCL037C;YAL005C;YLL024C;YDL229W;YNL209W;YPL106C;YHR064C;YLR150W;YMR125W;YJL087C;YML028W;YGR072W;YCR059C;YGR285C
mRNA cap binding complex	5845	3	163.918	0.607779	2.31435	1.46951	YOR276W;YKL204W;YJL124C
nuclear cap binding complex	5846	2	308.955	0.441651	1.92772	3.49291	YPL178W;YMR125W
mRNA cleavage and polyadenylation specificity factor complex	5847	15	283.588	0.590694	4.29657	1.19691	YDR301W;YLR115W;YJR093C;YER133W;YKL059C;YKR002W;YNL317W;YAL043C;YGR156W;YDR195W;YNL222W;YKL018W;YOR179C;YLR277C;YPR107C
mRNA cleavage factor complex	5849	9	342.587	0.51022	3.24104	1.84306	YDR301W;YLR115W;YOR250C;YOL123W;YDR228C;YAL043C;YMR061W;YGL044C;YLR277C
eukaryotic translation initiation factor 2 complex	5850	3	200.416	0.483002	1.71362	2.82368	YER025W;YJR007W;YPL237W
eukaryotic translation initiation factor 2B complex	5851	5	380.988	0.467749	3.78546	0.809545	YOR260W;YGR083C;YDR211W;YLR291C;YKR026C
eukaryotic translation initiation factor 3 complex	5852	7	272.479	0.666332	3.8505	2.37605	YMR012W;YLR192C;YMR309C;YOR361C;YBR079C;YMR146C;YDR429C
eukaryotic translation elongation factor 1 complex	5853	4	238.121	0.448012	3.11426	0.509861	YAL003W;YPR080W;YBR118W;YKL081W
nascent polypeptide-associated complex	5854	3	369.791	0.704754	3.92302	0.595381	YDR252W;YPL037C;YHR193C
cytoskeleton	5856	151	241	0.642363	2.63587	2.49116	YCR088W;YOR239W;YFL039C;YDL239C;YLR227C;YIR003W;YMR092C;YNL148C;YNL172W;YNL094W;YIL062C;YLR370C;YKL013C;YNR035C;YBR234C;YNL020C;YHR129C;YDR106W;YDL029W;YJR065C;YOR141C;YOR058C;YKL052C;YDR022C;YJL020C;YPL255W;YBR200W;YLR412W;YJR053W;YCL029C;YER016W;YNL271C;YER114C;YPR171W;YMR055C;YHR114W;YIL034C;YGR140W;YLR175W;YAR019C;YOR257W;YMR198W;YPL241C;YEL061C;YBR109C;YNL225C;YLL050C;YDR016C;YKR083C;YBR233W…
cytoplasmic dynein complex	5868	4	124.804	0.515979	-2.42655	-2.19808	YKR054C;YDR424C;YMR299C;YDR488C
dynactin complex	5869	5	239.16	1.05427	5.13035	1.75859	YHR129C;YDR106W;YMR294W;YLL049W;YPL174C
kinesin complex	5871	8	155.033	0.638125	1.49283	6.51493	YMR198W;YEL061C;YPR141C;YBL063W;YPL155C;YGL216W;YKL079W;YPL253C
microtubule	5874	55	246.352	0.655471	1.84621	3.59786	YNL148C;YHR129C;YDR106W;YOR058C;YKL052C;YDR022C;YLR412W;YCL029C;YER016W;YJR089W;YLR175W;YMR198W;YPL241C;YEL061C;YDR016C;YKR083C;YBR233W-A;YDR320C-A;YGR113W;YGL061C;YKR054C;YDR424C;YMR299C;YKL138C-A;YPL209C;YPL017C;YMR294W;YNL188W;YPR141C;YPL269W;YBL063W;YPL155C;YGL216W;YJL042W;YLR254C;YPL174C;YOR269W;YDR488C;YER007W;YOR265W;YOR195W;YKL079W;YDR201W;YKR037C;YHR172W;YNL126W;YBL034C;YLR045C;YKL056C;Y…
microtubule associated complex	5875	2	238.245	0.153857	-0.403059	-6.97398	YDR424C;YOR269W
spindle microtubule	5876	13	271.343	0.876106	1.6643	4.39763	YCL029C;YCR002C;YJR076C;YEL061C;YDR130C;YPL209C;YBL063W;YOL069W;YBR156C;YDR201W;YKR037C;YDR218C;YLR045C
nuclear microtubule	5880	7	197.985	1.00317	5.17477	2.4261	YOR058C;YLR186W;YGL216W;YBL031W;YML085C;YFL037W;YML124C
cytoplasmic microtubule	5881	15	164.894	0.655374	2.6758	3.49477	YER016W;YJR076C;YMR198W;YKR054C;YDR424C;YMR299C;YPR141C;YPL155C;YGL216W;YLR254C;YOR269W;YDR488C;YML085C;YFL037W;YML124C
intermediate filament	5882	2	388.406	1.19345	-0.583484	-0.184774	YDR130C;YML104C
actin filament	5884	6	222.029	0.642549	3.17281	1.81021	YOR239W;YFL039C;YMR092C;YNL271C;YKL007W;YIL034C
Arp2/3 protein complex	5885	8	194.115	0.525108	2.35135	1.02822	YIL062C;YLR370C;YKL013C;YNR035C;YBR234C;YDL029W;YJR065C;YLR429W
plasma membrane	5886	431	214.578	0.79457	6.56075	1.80697	YMR120C;YOL086C;YCR010C;YOR129C;YCL025C;YFL055W;YLR109W;YNR074C;YNL270C;YOL130W;YFL050C;YOR378W;YHR126C;YJR005W;YKL135C;YBL037W;YJR058C;YNL065W;YPR192W;YLL052C;YHL040C;YHL047C;YJR065C;YPR201W;YJL170C;YBL069W;YNR002C;YDR384C;YML116W;YOR011W;YOL078W;YMR068W;YIL088C;YIL140W;YGR224W;YBR068C;YDR046C;YIL033C;YER155C;YNR056C;YJL058C;YER177W;YDR099W;YNL271C;YBL085W;YNL275W;YPR171W;YLR353W;YGR041W;YMR275C…
integral component of plasma membrane	5887	28	185.726	0.855338	7.16068	1.5839	YBR132C;YIL140W;YLR411W;YCR017C;YMR319C;YCL027W;YKR039W;YJR054W;YJL062W;YLR332W;YGR014W;YGR023W;YGR055W;YJL212C;YPR194C;YPR075C;YML123C;YOR161C;YML047C;YIL121W;YPR198W;YIL147C;YFL026W;YKL178C;YGR260W;YML013W;YLR373C;YGL255W
coated pit	5905	10	203.172	0.645149	1.66484	2.75869	YJR005W;YKL135C;YBL037W;YPL259C;YHL019C;YOL062C;YLR170C;YJR058C;YGL206C;YGR167W
tight junction	5923	1	124.431	0	-6.80251	0	YLR414C
cellular bud	5933	49	201.713	0.751252	3.06289	2.46209	YBR158W;YKL185W;YOR304C-A;YNL166C;YBL085W;YER114C;YIL034C;YNL161W;YNL298W;YKL046C;YNL327W;YJL085W;YBR102C;YMR192W;YPL249C;YKL189W;YJL051W;YHR102W;YDL146W;YDL240W;YAL024C;YLR190W;YFL034C-B;YDR033W;YNL293W;YOL112W;YAL029C;YDR251W;YER149C;YLR414C;YKR090W;YBR260C;YIL118W;YER118C;YKR100C;YLR187W;YOR353C;YDR293C;YPL032C;YIL129C;YNL087W;YML072C;YNL283C;YHR161C;YGR241C;YBR054W;YER033C;YFR016C;YMR295C
cellular bud tip	5934	99	234.396	0.689823	2.30119	2.3885	YPL158C;YOR094W;YLR114C;YBR200W;YER155C;YPL115C;YOR304C-A;YNL271C;YPR171W;YAR014C;YLR319C;YLR353W;YKL007W;YIL034C;YNL161W;YLR110C;YAL041W;YLR229C;YGL190C;YHR142W;YJL158C;YBR109C;YCR017C;YOR046C;YNL116W;YBR007C;YBL047C;YDL161W;YJL085W;YBR102C;YLR342W;YHR061C;YDR309C;YMR192W;YPL249C;YPL204W;YBR017C;YHR158C;YGR238C;YDL240W;YOR231W;YPL140C;YGL106W;YLR190W;YFL034C-B;YOR188W;YNL293W;YOL112W;YNR049C;YOR…
cellular bud neck	5935	162	227.758	0.650753	2.33561	2.14057	YOR129C;YPL158C;YBR059C;YBL037W;YOR094W;YPR122W;YIL140W;YBR200W;YOR304C-A;YNL271C;YNL233W;YNL166C;YIL159W;YBL085W;YER114C;YPR171W;YAR014C;YKL092C;YCL014W;YJR092W;YCR038C;YLR319C;YGR041W;YNL278W;YKL007W;YNL161W;YCR002C;YJR076C;YHR107C;YFR028C;YAR019C;YAL041W;YBR160W;YLR314C;YLR229C;YMR001C;YGL190C;YBR038W;YBR023C;YHR142W;YPR119W;YBR109C;YOL007C;YLR286C;YCR017C;YDL117W;YGR092W;YPR111W;YER124C;YOR26…
mating projection	5937	9	198.548	0.607547	4.47646	1.35102	YHR107C;YCR089W;YDL223C;YNR032C-A;YJR054W;YCR009C;YLR313C;YOR212W;YNL154C
cell cortex	5938	38	231.565	0.714085	3.46585	1.64556	YCR088W;YOR129C;YHR129C;YER155C;YPL115C;YCL029C;YCR038C;YNL161W;YKR054C;YDL222C;YHR061C;YDR309C;YMR294W;YPL269W;YHR158C;YOR233W;YLL049W;YCL034W;YPL004C;YPL174C;YNL078W;YDR150W;YDR348C;YDR490C;YOL100W;YDR389W;YHR149C;YBL007C;YNL243W;YLL021W;YNR031C;YLR045C;YML052W;YPL032C;YPL074W;YDR034W-B;YLR407W;YNL194C
septin ring	5940	7	201.238	0.718305	2.57164	0.762067	YIL140W;YNL233W;YLR229C;YKL101W;YCL024W;YDR409W;YDR510W
6-phosphofructokinase complex	5945	2	184.894	0.506437	-1.18868	-2.46	YGR240C;YMR205C
alpha,alpha-trehalose-phosphate synthase complex (UDP-forming)	5946	4	280.924	0.837676	-2.08599	-0.9256	YBR126C;YDR074W;YMR261C;YML100W
acetolactate synthase complex	5948	2	272.2	0.868253	1.08233	3.35338	YMR108W;YCL009C
anthranilate synthase complex	5950	2	137.797	1.0301	11.3249	0.763366	YER090W;YKL211C
carbamoyl-phosphate synthase complex	5951	2	161.137	0.409327	-1.52272	-2.01035	YOR303W;YJR109C
cAMP-dependent protein kinase complex	5952	4	140.335	0.16904	-1.90686	-1.36764	YIL033C;YJL164C;YPL203W;YKL166C
CAAX-protein geranylgeranyltransferase complex	5953	2	239.391	0.14615	1.21187	2.1351	YGL155W;YKL019W
calcineurin complex	5955	3	105.781	0.455374	-1.97761	-1.09867	YML057W;YLR433C;YKL190W
protein kinase CK2 complex	5956	4	364.58	0.394159	3.35016	0.569753	YIL035C;YOR061W;YGL019W;YOR039W
glycine cleavage complex	5960	4	232.68	0.836843	5.39846	1.54213	YDR019C;YMR189W;YAL044C;YFL018C
mitochondrial isocitrate dehydrogenase complex (NAD+)	5962	2	368.178	0.546621	0.287506	7.48483	YNL037C;YOR136W
protein farnesyltransferase complex	5965	2	279.906	0.0797064	-0.809752	-6.72608	YDL090C;YKL019W
mitochondrial pyruvate dehydrogenase complex	5967	5	155.436	0.64308	7.55756	1.21438	YNL071W;YFL018C;YER178W;YBR221C;YGR193C
Rab-protein geranylgeranyltransferase complex	5968	3	158.846	1.09054	1.34699	1.75415	YPR176C;YJL031C;YOR370C
ribonucleoside-diphosphate reductase complex	5971	4	266.247	0.246116	2.59666	0.411044	YER070W;YJL026W;YIL066C;YGR180C
carbohydrate metabolic process	5975	101	206.897	0.773866	6.61082	1.67957	YGL047W;YGL156W;YLR189C;YPR026W;YGR282C;YOR125C;YMR280C;YLR307W;YLR308W;YGR189C;YLR213C;YLR286C;YDR371W;YDR516C;YLR300W;YDR261C;YKL060C;YLR377C;YBR020W;YBR019C;YDR009W;YPL248C;YBR018C;YML051W;YMR307W;YLR343W;YMR215W;YOL132W;YOL030W;YPR184W;YKL104C;YEL011W;YER133W;YMR311C;YCL040W;YDL022W;YOL059W;YPR160W;YJR090C;YHL032C;YFR053C;YGL253W;YGR287C;YOL157C;YIL172C;YJL221C;YJL216C;YGR292W;YBR299W;YKL085W…
polysaccharide metabolic process	5976	1	178.826	0	7.59358	0	YIL099W
glycogen metabolic process	5977	16	218.77	0.797052	4.82364	1.76111	YHR047C;YER177W;YDR099W;YOR178C;YER054C;YER133W;YMR311C;YPR160W;YGL134W;YER059W;YIL050W;YPL219W;YNR032W;YDR028C;YBL058W;YFR003C
glycogen biosynthetic process	5978	13	217.812	0.713644	3.614	2.24582	YOR178C;YPR184W;YEL011W;YMR311C;YKR058W;YJL137C;YFR015C;YLR258W;YFR017C;YKL127W;YMR105C;YLR273C;YKL035W
regulation of glycogen biosynthetic process	5979	4	252.46	0.40365	5.6928	0.314032	YER059W;YIL050W;YLR273C;YIL045W
glycogen catabolic process	5980	3	102.652	0.673955	4.01396	2.34484	YPR184W;YPR160W;YIL099W
regulation of glycogen catabolic process	5981	2	226.9	0.288905	6.7246	0.184219	YER059W;YIL050W
sucrose catabolic process	5987	8	112.259	1.29933	14.2514	1.10597	YGR292W;YBR299W;YOR290C;YBR289W;YHL025W;YIL162W;YPL016W;YJL176C
trehalose metabolic process	5991	2	345.73	0.432023	2.91005	0.119123	YDR001C;YBR001C
trehalose biosynthetic process	5992	7	295.993	0.614508	-1.43468	-1.14145	YKL127W;YMR105C;YBR126C;YDR074W;YMR261C;YML100W;YKL035W
trehalose catabolic process	5993	3	340.777	0.310946	2.83627	0.0974638	YPR026W;YDR001C;YBR001C
melibiose catabolic process	5995	0	NaN	NaN	NaN	NaN
xylulose catabolic process	5998	1	203.961	0	2.58664	0	;YGR194C
xylulose biosynthetic process	5999	1	274.677	0	7.3479	0	YLR070C
fructose metabolic process	6000	6	110.009	0.841485	12.9013	1.39932	YJL155C;YFR053C;YGL253W;YIL107C;YOL136C;YLR345W
fructose 6-phosphate metabolic process	6002	2	184.894	0.506437	-1.18868	-2.46	YGR240C;YMR205C
fructose 2,6-bisphosphate metabolic process	6003	4	154.884	0.508969	1.86038	2.54003	YJL155C;YIL107C;YOL136C;YLR345W
glucose metabolic process	6006	22	227.157	0.60719	6.03655	1.80738	YOR125C;YHR044C;YHR043C;YKL048C;YJL155C;YCL040W;YJR090C;YFR053C;YGL253W;YKL127W;YMR105C;YIL042C;YGL059W;YMR278W;YKL038W;YER129W;YOR047C;YJL052W;YJR009C;YGR192C;YGL179C;YNL241C
UDP-glucose metabolic process	6011	3	316.085	0.389108	-0.566257	-1.21548	YKL127W;YMR105C;YKL035W
galactose metabolic process	6012	8	245.446	0.487972	-1.12922	-3.49056	YBR020W;YBR019C;YLR081W;YDR009W;YPL248C;YBR018C;YML051W;YDL189W
mannose metabolic process	6013	4	76.0385	1.20909	22.1279	0.843752	YGL156W;YCL040W;YFR053C;YGL253W
D-ribose metabolic process	6014	1	122.826	0	1.95478	0	YCR036W
5-phosphoribose 1-diphosphate biosynthetic process	6015	5	142.656	0.47196	-0.725757	-5.67797	YKL181W;YER099C;YHL011C;YBL068W;YOL061W
inositol metabolic process	6020	2	262.86	0.0158189	2.26068	0.328037	YHR079C;YOL032W
inositol biosynthetic process	6021	3	276.155	0.697181	1.29155	4.31939	YHR046C;YDR287W;YJL153C
chitin biosynthetic process	6031	4	257.304	0.182272	3.58554	0.178425	YNL233W;YNL192W;YBR038W;YER096W
chitin catabolic process	6032	4	335.628	0.0713908	-0.288543	-3.90143	YLR307W;YLR308W;YLR286C;YDR371W
cell wall chitin metabolic process	6037	2	146.13	0.652042	-1.29515	-3.78749	YGR189C;YEL040W
cell wall chitin biosynthetic process	6038	1	203.733	0	1.99171	0	YNL027W
cell wall chitin catabolic process	6039	1	289.505	0	3.82	0	YLR330W
UDP-N-acetylglucosamine biosynthetic process	6048	5	221.026	0.697754	5.18983	0.947039	YKL104C;YFL017C;YEL058W;YDL103C;YMR084W
alcohol metabolic process	6066	9	87.1453	1.05045	17.0494	0.909402	YMR318C;YCR105W;YOR377W;YGR177C;YAL060W;YPL272C;YGR212W;YAR035W;YER024W
ethanol metabolic process	6067	4	244.127	0.915159	2.58178	0.750551	YMR303C;YOR374W;YGR087C;YLR251W
ethanol catabolic process	6068	2	352.701	0.323319	2.99249	1.76347	YER073W;YPL061W
ethanol oxidation	6069	1	160.185	0	4.68398	0	YDL168W
glycerol metabolic process	6071	11	187.847	0.84298	8.19895	1.48424	YML070W;YFL053W;YOR245C;YLL043W;YOR120W;YPL110C;YOL059W;YHL032C;YIL155C;YPL206C;YPL180W
glycerol-3-phosphate metabolic process	6072	4	180.093	0.97218	11.0545	0.909592	YDL022W;YOL059W;YHL032C;YIL155C
cellular glucan metabolic process	6073	1	348.547	0	5.01434	0	YLR300W
(1-&gt;3)-beta-D-glucan metabolic process	6074	1	268.915	0	-0.160995	0	YOL030W
(1-&gt;3)-beta-D-glucan biosynthetic process	6075	4	267.189	0.771982	3.85586	1.62669	YLR342W;YMR306W;YGR032W;YDR420W
(1-&gt;6)-beta-D-glucan metabolic process	6077	1	95.505	0	-4.44515	0	YJL174W
(1-&gt;6)-beta-D-glucan biosynthetic process	6078	7	190.341	0.693049	2.95249	4.38647	YFR042W;YDL049C;YOR336W;YPR159W;YJL174W;YGR143W;YKL035W
substituted mannan metabolic process	6080	1	171.183	0	2.02309	0	YJR075W
cellular aldehyde metabolic process	6081	11	112.457	1.54061	28.3866	0.617886	YJR155W;YNL331C;YOL165C;YFL057C;YCR107W;YDL243C;YFL056C;YMR318C;YMR170C;YMR110C;YPL088W
acetate metabolic process	6083	2	362.943	0.654724	-0.357103	-9.79665	YBL015W;YOR126C
acetyl-CoA metabolic process	6084	1	194.915	0	-2.83086	0	YBL015W
acetyl-CoA biosynthetic process	6085	2	245.251	1.16077	3.66924	5.44903	YAL054C;YLR153C
acetyl-CoA biosynthetic process from pyruvate	6086	4	168.703	0.65335	7.85953	1.34472	YNL071W;YER178W;YBR221C;YGR193C
lactate metabolic process	6089	3	107.947	0.738796	7.43819	2.43996	YML054C;YDL178W;YEL071W
pyruvate metabolic process	6090	9	222.008	0.665683	1.29658	5.12397	YLR153C;YOR374W;YAL038W;YNL071W;YFL018C;YKL029C;YLR044C;YLR134W;YOR347C
gluconeogenesis	6094	18	221.777	0.693548	2.08815	2.75001	YOR125C;YGR254W;YHR174W;YBR239C;YKL060C;YLR377C;YKL152C;YOL126C;YKR097W;YBR196C;YCR012W;YGL062W;YBR218C;YDR511W;YIL167W;YJL052W;YJR009C;YGR192C;YDR050C;YIL168W
glycolytic process	6096	26	154.271	0.911131	8.62378	1.74795	YAL038W;YDR516C;YGR254W;YHR174W;YOR393W;YPL281C;YMR323W;YKL060C;YCL040W;YKL152C;YDL021W;YOL056W;YFR053C;YGL253W;YER178W;YBR221C;YGR240C;YMR205C;YBR196C;YCR012W;YOR347C;YJL052W;YJR009C;YGR192C;YDR050C;YLR446W
glyoxylate cycle	6097	9	247.579	0.626408	5.05116	1.97723	YCR005C;YIR031C;YER065C;YDL066W;YLR174W;YNL009W;YCL018W;YDL078C;YNL117W
pentose-phosphate shunt	6098	15	238.252	0.694568	1.54677	3.02383	YHR183W;YGR256W;YGR043C;YBR196C;YOR095C;YJL121C;YNR034W;YCR073W-A;YHR163W;YGR248W;YLR354C;YPR074C;YBR117C;YDR050C;YNL241C
tricarboxylic acid cycle	6099	29	286.296	0.679891	2.4625	2.47103	YLR304C;YJL200C;YNR001C;YCR005C;YPR001W;YIR031C;YPL262W;YER065C;YNL037C;YOR136W;YDL066W;YLR174W;YNL009W;YIL125W;YDR148C;YOR142W;YGR244C;YKL085W;YOL126C;YDL078C;YNL117W;YKL148C;YLL041C;YKL141W;YDR178W;YOL071W;YMR118C;YLR164W;YJL045W
citrate metabolic process	6101	2	137.812	0.166005	-0.721562	-3.98294	YNR001C;YCR005C
isocitrate metabolic process	6102	5	349.185	0.448868	-1.91379	-2.21848	YNL037C;YOR136W;YDL066W;YLR174W;YNL009W
2-oxoglutarate metabolic process	6103	3	326.984	1.13243	1.93558	2.58335	YIL125W;YDR148C;YFL018C
succinyl-CoA metabolic process	6104	2	304.998	0.893698	3.05349	1.4885	YOR142W;YGR244C
fumarate metabolic process	6106	1	48.069	0	5.95396	0	YPL262W
malate metabolic process	6108	4	240.237	0.443392	1.88134	2.08887	YKL029C;YKL085W;YOL126C;YDL078C
regulation of carbohydrate metabolic process	6109	3	253.874	0.838843	0.470261	4.80203	YER133W;YDR028C;YDR477W
regulation of glycolytic process	6110	2	162.53	0.821157	1.70166	4.58098	YOL136C;YLR345W
regulation of gluconeogenesis	6111	1	61.7225	0	5.33376	0	YDR511W
energy reserve metabolic process	6112	2	238.155	0.275609	5.84212	0.188125	YER067W;YIL057C
fermentation	6113	4	201.664	1.01611	12.1968	1.15613	YMR083W;YGL256W;YOR377W;YLR087C
glycerol biosynthetic process	6114	3	211.721	0.282454	2.90998	1.1544	YIL053W;YER062C;YPL201C
NADH oxidation	6116	10	230.974	0.663851	6.0571	1.44913	YOL086C;YMR303C;YMR083W;YBR145W;YDL022W;YOL059W;YIL155C;YMR145C;YDL085W;YML120C
oxidative phosphorylation	6119	6	234.629	0.472355	3.22691	1.19573	Q0045;YLR038C;YGL191W;YGL187C;YHR051W;YOR065W;YJL103C
mitochondrial electron transport, NADH to ubiquinone	6120	1	29.0365	0	26.839	0	YML120C
mitochondrial electron transport, succinate to ubiquinone	6121	5	262.827	0.982855	3.33207	1.33273	YKL148C;YLL041C;YKL141W;YDR178W;YOL071W
mitochondrial electron transport, ubiquinol to cytochrome c	6122	10	141.01	0.911312	4.18615	2.33539	Q0105;YJR048W;YEL039C;YOR065W;YHR001W-A;YPR191W;YFR033C;YDR529C;YJL166W;YGR183C;YEL024W
mitochondrial electron transport, cytochrome c to oxygen	6123	9	190.537	0.386397	1.44301	2.55558	Q0045;Q0250;Q0275;YGL187C;YNL052W;YIL111W;YHR051W;YMR256C;YLR395C;YDL067C;YJR048W;YEL039C
nucleobase-containing compound metabolic process	6139	22	267.14	0.601316	4.26284	1.6316	YDR226W;YER170W;YPL008W;YGL192W;YCL055W;YBR136W;YBR084W;YLR209C;YNL102W;YNL262W;YDL102W;YEL055C;YER171W;YPL153C;YOR048C;YPL167C;YOR001W;YGR116W;YOR247W;YLR082C;YKR091W;YKL024C
purine nucleobase metabolic process	6144	8	105.988	1.63032	15.5748	0.80478	YOR128C;YGL234W;YJR105W;YIR027C;YIR029W;YIR032C;YIR028W;YIR031C
adenine catabolic process	6146	1	360.12	0	3.00628	0	YNL141W
guanine catabolic process	6147	1	29.7195	0	20.3414	0	YDL238C
inosine catabolic process	6148	2	308.823	0.952911	-2.1014	-1.72334	YLR209C;YMR278W
purine nucleotide metabolic process	6163	2	186.519	0.160171	-2.88428	-2.01862	YML035C;YDR454C
purine nucleotide biosynthetic process	6164	18	205.978	0.7629	3.88307	2.46816	YAR015W;YNL220W;YLR359W;YLR028C;YMR120C;YOR128C;YGR204W;YMR300C;YGL234W;YGR061C;YDR408C;YMR217W;YHR216W;YLR432W;YML056C;YBR084W;YKR080W;YJR133W
nucleoside diphosphate phosphorylation	6165	1	314.687	0	1.85054	0	YKL067W
purine ribonucleoside salvage	6166	6	179.738	0.341253	-0.390801	-6.4529	YJR105W;YML022W;YDR441C;YDR399W;YLR017W;YMR278W
AMP biosynthetic process	6167	2	232.142	0.017807	2.84593	0.243262	YNL220W;YML022W
adenine salvage	6168	1	229.219	0	2.35639	0	YML022W
cAMP biosynthetic process	6171	1	317.561	0	4.71564	0	YJL005W
ADP biosynthetic process	6172	2	332.841	1.19936	2.95388	1.36249	YDR226W;YER170W
GMP biosynthetic process	6177	4	116.834	0.810538	10.0762	2.05756	YMR217W;YHR216W;YLR432W;YML056C
guanine salvage	6178	1	207.644	0	1.23269	0	YML035C
GTP biosynthetic process	6183	3	132.328	1.22029	13.9526	1.69089	YHR216W;YLR432W;YKL067W
GTP catabolic process	6184	39	264.231	0.60776	3.61117	1.99112	YPL217C;YLL001W;YOR133W;YDR385W;YAL035W;YBR179C;YER025W;YAL048C;YHR005C;YER020W;YLR293C;YOR185C;YML121W;YLR289W;YKR084C;YOL023W;YLR069C;YJL102W;YOR211C;YMR023C;YHR168W;YOR101W;YNL098C;YCR027C;YNL163C;YGR152C;YOR165W;YOR076C;YKL173W;YPR088C;YDR172W;YPR080W;YBR118W;YML085C;YFL037W;YML124C;YLR212C;YOR187W;YKR001C
IMP biosynthetic process	6188	1	207.644	0	1.23269	0	YML035C
&#39;de novo&#39; IMP biosynthetic process	6189	9	252.466	0.724624	3.0181	0.717712	YAR015W;YLR359W;YLR028C;YMR120C;YOR128C;YMR300C;YGL234W;YGR061C;YDR408C
inosine salvage	6190	1	463.986	0	4.50814	0	YOR155C
cAMP catabolic process	6198	1	36.2075	0	20.7399	0	YGL248W
ATP catabolic process	6200	82	255.155	0.694372	3.39029	2.6033	YCR011C;YER036C;YDL029W;YMR301C;YOR011W;YLL015W;YFL028C;YPL008W;YPL119C;YDL031W;YNL112W;YGL078C;YOR046C;YNR038W;YOR204W;YDL160C;YKL078W;YER179W;YHR164C;YLL008W;YKR054C;YMR128W;YDR021W;YDL166C;YFR009W;YDL100C;YMR290C;YJL033W;YNL014W;YKL073W;YBR142W;YLR188W;YPL270W;YLR106C;YDR194C;YPL226W;YKR103W;YBR025C;YOR328W;YIL013C;YPL058C;YDR406W;YNR070W;YOR153W;YKL197C;YBL022C;YGL008C;YPL036W;YKR086W;YNR011C…
pyrimidine nucleobase metabolic process	6206	1	78.435	0	0.0504932	0	YGL224C
&#39;de novo&#39; pyrimidine nucleobase biosynthetic process	6207	7	124.832	0.645594	5.66575	2.29234	YKL216W;YMR271C;YJL130C;YEL021W;YLR420W;YML106W;YKL024C
uracil catabolic process	6212	1	49.696	0	9.80063	0	YDR520C
cytidine catabolic process	6216	2	355.913	0.379653	1.37088	2.22087	YLR245C;YDR400W
deoxycytidine catabolic process	6217	1	451.459	0	3.52369	0	YLR245C
uridine catabolic process	6218	1	260.366	0	-0.781937	0	YDR400W
pyrimidine nucleotide biosynthetic process	6221	10	131.647	0.514488	4.18575	2.59866	YLR014C;YKL216W;YMR271C;YJL130C;YEL021W;YLR420W;YML106W;YKL024C;YBL039C;YJR103W
UMP biosynthetic process	6222	2	71.1282	0.90347	17.1252	1.44675	YKL216W;YEL021W
dUMP biosynthetic process	6226	2	132.37	0.448862	1.06581	5.49497	YHR144C;YBR252W
dUDP biosynthetic process	6227	1	201.372	0	6.4794	0	YJR057W
UTP biosynthetic process	6228	1	314.687	0	1.85054	0	YKL067W
dTMP biosynthetic process	6231	2	320.759	0.645365	3.74004	0.554719	YOR074C;YHR144C
dTDP biosynthetic process	6233	1	201.372	0	6.4794	0	YJR057W
dTTP biosynthetic process	6235	2	334.253	0.562215	4.37621	0.679664	YOR074C;YJR057W
CTP biosynthetic process	6241	3	194.57	0.537277	0.772321	1.25751	YBL039C;YJR103W;YKL067W
DNA metabolic process	6259	11	285.817	0.607933	5.10302	1.46642	YIL036W;YER179W;YLR288C;YMR224C;YDR386W;YPL022W;YER095W;YDR076W;YDR004W;YHL022C;YNL088W
DNA replication	6260	78	219.243	0.635188	1.94544	2.89716	YKL112W;YAL021C;YDR054C;YLR103C;YJL194W;YDL017W;YDL164C;YMR078C;YPR135W;YHR191C;YDR052C;YCL016C;YHR164C;YOR005C;YJL090C;YPR175W;YBR278W;YDR121W;YFR027W;YGL168W;YIL150C;YBL023C;YEL032W;YPR019W;YLR274W;YGL201C;YBR202W;YBR136W;YNL218W;YOR330C;YCL061C;YLR002C;YML065W;YBR060C;YLL004W;YPR162C;YNL261W;YHR118C;YML069W;YNL102W;YBL035C;YNL262W;YDL102W;YBR088C;YJR006W;YJR043C;YEL055C;YIR008C;YKL045W;YDR013W…
DNA-dependent DNA replication	6261	24	222.848	0.735796	0.856086	4.08757	YKL112W;YPR135W;YHR164C;YPR175W;YBR278W;YDR121W;YOR144C;YOR330C;YML069W;YNL262W;YCR014C;YDR013W;YJL072C;YOL146W;YDR419W;YOR346W;YPL167C;YER129W;YDR489W;YBR228W;YLR135W;YOR290C;YGL207W;YPL016W;YAR009C;YBL005W-B;YBL100W-B;YBR012W-B;YCL019W;YDR034C-D;YDR098C-B;YDR210C-D;YDR210W-B;YDR261C-D;YDR261W-B;YDR316W-B;YDR365W-B;YER138C;YER160C;YFL002W-A;YGR027W-B;YGR038C-B;YGR109W-B;YGR161C-D;YGR161W-B;YHL00…
mitochondrial DNA replication	6264	3	248.225	0.70916	1.54904	1.74313	YOR330C;YCR028C-A;YPL029W
DNA topological change	6265	10	270.483	0.554996	0.358103	12.9806	YBR098W;YDR386W;YAR007C;YNL312W;YJL173C;YPL024W;YMR190C;YOL006C;YNL088W;YLR234W
DNA ligation	6266	2	251.024	0.478323	1.00613	3.13501	YDL164C;YOR005C
pre-replicative complex assembly involved in nuclear cell cycle DNA replication	6267	20	224.782	0.639728	0.611835	6.53532	YDR099W;YLR103C;YJL194W;YHR085W;YNL182C;YBL023C;YEL032W;YPR019W;YLR274W;YGL201C;YBR202W;YLR002C;YML065W;YBR060C;YLL004W;YPR162C;YNL261W;YHR118C;YHR197W;YJR046W
DNA unwinding involved in DNA replication	6268	13	199.806	0.701388	2.72351	2.74514	YBL097W;YGL251C;YDL003W;YPR019W;YGL201C;YBR202W;YAR007C;YNL312W;YJL173C;YMR190C;YGL113W;YLR086W;YNL088W
DNA replication, synthesis of RNA primer	6269	3	243.709	0.635878	3.30151	0.214335	YNL102W;YIR008C;YKL045W
DNA replication initiation	6270	33	267.918	0.575133	1.12143	3.00234	YDR226W;YDR099W;YLR103C;YDL017W;YLR117C;YMR078C;YLR381W;YPR135W;YDR052C;YJL090C;YMR043W;YIL150C;YBL023C;YEL032W;YPR019W;YLR274W;YGL201C;YBR202W;YIL046W;YLR002C;YML065W;YBR060C;YLL004W;YPR162C;YNL261W;YHR118C;YNL102W;YBL035C;YIR008C;YKL045W;YPL153C;YKL108W;YGL113W
DNA strand elongation involved in DNA replication	6271	9	219.189	0.534037	0.0549269	61.4431	YIL150C;YBL023C;YEL032W;YPR019W;YGL201C;YBR202W;YNL102W;YOL006C;YNL088W
leading strand elongation	6272	12	267.525	0.652136	1.5809	1.56822	YJL090C;YBR278W;YDR121W;YNL262W;YBR088C;YJR006W;YJR043C;YOR217W;YJR068W;YNL290W;YOL094C;YBR087W
lagging strand elongation	6273	11	238.438	0.415436	2.54256	0.920885	YDL164C;YHR164C;YJL090C;YKL017C;YNL102W;YBL035C;YBR088C;YJR006W;YJR043C;YIR008C;YKL045W
regulation of DNA replication	6275	4	378.033	0.596817	4.00923	0.89677	YOR080W;YDR069C;YFR027W;YBR088C
plasmid maintenance	6276	5	285.925	0.445792	2.32408	0.920953	YMR211W;YMR165C;R0030W;YLR357W;YOR149C;YIL031W
DNA amplification	6277	5	261.621	0.521162	0.873022	4.45802	YJR043C;YPL022W;YML095C;YML032C;YDL059C
RNA-dependent DNA replication	6278	5	293.093	0.153803	2.55989	0.920663	Q0050;Q0055;YLR318W;YNL102W;YDL102W;YJR006W;YJR043C;YAR009C;YBL005W-B;YBL100W-B;YBR012W-B;YCL019W;YDR034C-D;YDR098C-B;YDR210C-D;YDR210W-B;YDR261C-D;YDR261W-B;YDR316W-B;YDR365W-B;YER138C;YER160C;YFL002W-A;YGR027W-B;YGR038C-B;YGR109W-B;YGR161C-D;YGR161W-B;YHL009W-B;YHR214C-B;YIL082W-A;YJL113W;YJR027W;YJR029W;YLR035C-A;YLR157C-B;YLR227W-B;YLR410W-B;YML039W;YML045W;YMR045C;YMR050C;YNL054W-B;YNL284C-B…
premeiotic DNA replication	6279	6	295.922	0.503898	-6.16367	-3.67746	YPR120C;YGR109C;YPL055C;YBR057C;YNL102W;YHL024W
DNA repair	6281	180	249.039	0.603715	2.18892	2.60726	YKL112W;YFL039C;YKL114C;YBL019W;YJL081C;YNL059C;YLR399C;YDL070W;YFL007W;YDR182W;YDL164C;YIL132C;YMR048W;YLR394W;YPR135W;YPL194W;YMR173W;YKL054C;YDR263C;YHR164C;YOR005C;YDR359C;YPR023C;YEL018W;YJR082C;YNL136W;YFR027W;YFL024C;YOR244W;YOR033C;YAL019W;YPL001W;YDR014W-A;YDR317W;YOL095C;YOR258W;YPL204W;YOL133W;YBR272C;YDR225W;YBL003C;YML058W-A;YNL215W;YGL150C;YKL032C;YER038C;YDR499W;YGL090W;YER142C;YBR…
regulation of DNA repair	6282	2	327.514	0.381687	4.86251	0.0218647	YNL218W;YDL020C
transcription-coupled nucleotide-excision repair	6283	9	400.033	0.508023	1.24759	2.23841	YKL054C;YDR138W;YJR035W;YGL070C;YDR159W;YDL084W;YNL139C;YOL072W;YDR381W
base-excision repair	6284	17	191.282	0.332407	-0.719388	-4.65756	YKL114C;YBL019W;YDL164C;YER142C;YMR224C;YAL015C;YOL043C;YML060W;YOL115W;YNL262W;YJR006W;YJR043C;YKL113C;YNL250W;YIL126W;YML021C;YDR369C
base-excision repair, AP site formation	6285	4	156.35	0.416117	-2.64529	-0.895362	YER142C;YAL015C;YOL043C;YML060W
base-excision repair, base-free sugar-phosphate removal	6286	1	224.945	0	1.8387	0	YKL113C
base-excision repair, gap-filling	6287	1	278.519	0	-1.42221	0	YDL102W
nucleotide-excision repair	6289	32	240.295	0.684912	1.97465	2.57053	YDL164C;YDR440W;YJL090C;YDR291W;YML060W;YPL096W;YBR088C;YJR006W;YJR043C;YMR201C;YGR258C;YEL037C;YER173W;YJR035W;YER171W;YML011C;YDR314C;YER162C;YDR217C;YAR007C;YNL312W;YJL173C;YOR259C;YGL048C;YHL025W;YLR005W;YIL143C;YDR311W;YPL122C;YDR460W;YPR056W;YDR079C-A
nucleotide-excision repair, DNA incision, 3&#39;-to lesion	6295	1	81.7155	0	-0.633877	0	YGR258C
nucleotide-excision repair, DNA incision, 5&#39;-to lesion	6296	2	260.759	0.970591	0.974668	7.17402	YPL022W;YML095C
nucleotide-excision repair, DNA gap filling	6297	2	215.033	0.417529	-0.393052	-3.70296	YNL262W;YDL102W
mismatch repair	6298	21	243.42	0.556988	2.63276	2.08643	YJL090C;YOR033C;YBR272C;YMR167W;YLR035C;YPL164C;YHR120W;YOL090W;YCR092C;YFL003C;YDL154W;YDR097C;YPR052C;YNL082W;YBR088C;YJR006W;YJR043C;YOR217W;YJR068W;YNL290W;YOL094C
postreplication repair	6301	13	310.592	0.504587	1.02527	3.61185	YDR440W;YDR224C;YGL087C;YOL090W;YLR007W;YGL094C;YKL025C;YBR088C;YJR006W;YJR043C;YLR032W;YML032C;YDR092W
double-strand break repair	6302	32	263.728	0.599019	2.17713	1.71428	YOR141C;YFR027W;YGL090W;YDL003W;YLR320W;YMR224C;YDL002C;YKL057C;YKR082W;YGL092W;YAR002W;YDL116W;YMR076C;YNL102W;YNL262W;YCR014C;YKL045W;YMR137C;YOR368W;YLR032W;YGR056W;YHR154W;YHR079C-A;YDR180W;YER147C;YLR321C;YFL008W;YOR290C;YIL126W;YBL088C;YMR156C;YKR056W
double-strand break repair via nonhomologous end joining	6303	24	249.24	0.534559	4.05593	1.6504	YOR005C;YKL213C;YNL133C;YLR247C;YGL090W;YNL307C;YMR224C;YLR265C;YNL262W;YCR014C;YKL113C;YNL250W;YGR056W;YLR357W;YHR056C;YFR037C;YLL002W;YOL004W;YJL092W;YMR039C;YNL246W;YDR369C;YMR284W;YMR106C
DNA dealkylation involved in DNA repair	6307	2	111.037	0.130568	-3.30316	-1.12967	YER142C;YDL200C
DNA catabolic process	6308	1	40.6885	0	17.05	0	YJL208C
apoptotic DNA fragmentation	6309	2	78.4463	0.680689	4.07873	4.4975	YJL208C;YBL055C
DNA recombination	6310	50	301.095	0.552464	2.00449	2.63374	YDL164C;YML036W;YOR005C;YDR206W;R0010W;YDR110W;YDR014W-A;YGL033W;YDR138W;YER038C;YGL090W;YBR136W;YER044C-A;YML062C;YDR296W;YEL019C;YBR098W;YGL183C;YLR219W;YOR354C;YOL090W;YCR092C;YDR386W;YMR080C;YHR077C;YLR007W;YDR288W;YDL105W;YML023C;YJL208C;YML061C;YER095W;YML032C;YDL059C;YBR073W;YJR021C;YMR133W;YDL083C;YMR190C;YHL006C;YDR078C;YBR228W;YLR135W;YOL034W;YLR383W;YGL127C;YNL139C;YHR167W;YGR072W;YMR2…
meiotic gene conversion	6311	3	150.564	0.791479	10.5504	1.54232	YOL090W;YGL250W;YGL127C
mitotic recombination	6312	13	178.749	0.998719	7.33894	1.64711	YOR141C;YPL017C;YLL033W;YDR540C;YFR038W;YJL051W;YOL090W;YCR092C;YPL022W;YML095C;YAR007C;YNL312W;YJL173C
intron homing	6314	1	128.395	0	-1.50693	0	Q0060;Q0065;Q0070;Q0075;Q0115;Q0120;Endo.SceI;Q0160;YDL185W;Q0255
homing of group II introns	6315	0	NaN	NaN	NaN	NaN	Q0050
movement of group I intron	6316	0	NaN	NaN	NaN	NaN	Q0070
chromatin organization	6325	13	352.09	0.495943	2.41218	1.02478	YDR216W;YJL081C;YPR034W;YMR033W;YNL135C;YGL194C;YOR123C;YDR071C;YMR239C;YLR141W;YER161C;YGR063C;YOR295W
chromatin assembly or disassembly	6333	18	294.779	0.523759	1.92739	2.11605	YJL115W;YEL056W;YBR009C;YNL030W;YBR010W;YNL031C;YDR225W;YBL003C;YDR224C;YBL002W;YER125W;YDL042C;YOL006C;YNL088W;YMR022W;YOR191W;YMR284W;YMR106C
nucleosome assembly	6334	18	257.261	0.608425	-0.144462	-23.3827	YKL049C;YML074C;YLR449W;YBR009C;YNL030W;YPL127C;YBR010W;YNL031C;YLL022C;YDR225W;YBL003C;YDR224C;YBL002W;YOL012C;YKR048C;YGL207W;YGR116W;YNL246W
DNA replication-dependent nucleosome assembly	6335	5	215.559	0.478643	2.04189	2.30003	YJL115W;YML102W;YBR195C;YPR018W;YNL206C
DNA replication-independent nucleosome assembly	6336	6	213.426	0.544143	3.92045	0.882696	YJL115W;YBL008W;YOR038C;YJR140C;YBR215W;YNL206C
nucleosome disassembly	6337	19	224.297	0.621098	4.73102	1.75469	YPR034W;YMR033W;YJL115W;YCR020W-B;YBL006C;YKR048C;YMR091C;YGR056W;YLR357W;YDR303C;YHR056C;YKR008W;YLR033W;YCR052W;YFR037C;YML127W;YGR275W;YLR321C;YIL126W
chromatin remodeling	6338	56	259.427	0.565977	3.2682	1.89882	YKL112W;YJL081C;YNL059C;YLR085C;YOR141C;YMR033W;YLR399C;YJR060W;YBR160W;YER030W;YBR135W;YBR112C;YIL131C;YNL068C;YCR020W-B;YOL012C;YEL044W;YGL150C;YLR095C;YFR013W;YMR044W;YBR245C;YOR304W;YGL133W;YPL184C;YMR037C;YKL062W;YPR052C;YBR089C-A;YMR091C;YDL106C;YFR034C;YGL163C;YGL048C;YGR056W;YLR357W;YLR033W;YML127W;YGR275W;YDR190C;YPL235W;YLR321C;YOR290C;YBR289W;YHL025W;YGR116W;YAL011W;YGR002C;YBR231C;YLR…
chromatin silencing	6342	10	283.962	0.666361	1.31077	4.37673	YOL017W;YMR307W;YOL068C;YIL084C;YDL042C;YDR227W;YGR063C;YMR284W;YMR106C;YMR273C
establishment of chromatin silencing	6343	2	205.556	1.2377	17.6524	0.948725	YLR274W;YKR101W
chromatin silencing at telomere	6348	54	264.807	0.556607	3.73603	1.83315	YDR448W;YJL115W;YDL074C;YLR015W;YOR080W;YJL065C;YDR440W;YER088C;YMR219W;YAL019W;YML121W;YPL001W;YEL056W;YLL022C;YOR025W;YDR191W;YLR052W;YLR223C;YGL150C;YOR304W;YGL133W;YIL150C;YEL032W;YLR274W;YBR202W;YLR288C;YJL019W;YCL061C;YOR209C;YBR060C;YGL037C;YBR088C;YGL058W;YNL216W;YMR247C;YMR235C;YMR127C;YBL052C;YDR181C;YOR213C;YJL080C;YER120W;YBL091C-A;YDR469W;YHR119W;YDL042C;YPL138C;YJL127C;YMR179W;YDL08…
transcription, DNA-templated	6351	527	251.421	0.658161	3.5882	2.16316	YKL112W;YER045C;YLR131C;YPL267W;YDR448W;YCL058W-A;YDR216W;YGL071W;YPL202C;YOR023C;YMR042W;YML099C;YDR173C;YDR421W;YJL081C;YNL059C;YLR085C;YPR034W;YOR141C;YMR033W;YPR199C;YJL115W;YIL130W;YKL185W;YOR113W;YKR099W;YLR399C;YDL070W;YNL039W;YGR246C;YDR252W;YGR262C;YLR226W;YER159C;YKL005C;YDR423C;YNL278W;YGR134W;YNL288W;YMR280C;YJR060W;YPR025C;YAL021C;YDL165W;YCR093W;YLR418C;YML036W;YLR098C;YER164W;YOR02…
DNA-templated transcription, initiation	6352	9	305.01	0.862167	2.45219	1.91741	YGR246C;YGL244W;YER148W;YPR086W;YDR167W;YDR145W;YMR005W;YGL112C;YMR236W
DNA-templated transcription, termination	6353	13	263.791	0.804216	4.01255	1.68957	YLR226W;YOL145C;YBR121C;YOR123C;YBR279W;YDR228C;YGL058W;YGL246C;YOR048C;YGL244W;YLR430W;YJL168C;YBR143C
DNA-templated transcription, elongation	6354	3	168.252	0.668302	-1.35776	-2.87094	YOR244W;YBR245C;YJL168C
regulation of transcription, DNA-templated	6355	507	249.882	0.66745	3.31176	3.54166	YKL112W;YER045C;YLR131C;YPL267W;YDR448W;YCL058W-A;YDR216W;YGL071W;YPL202C;YOR023C;YER069W;YMR042W;YML099C;YDR173C;YDR421W;YJL081C;YNL059C;YLR085C;YPR034W;YOR141C;YMR033W;YPR199C;YJL115W;YIL130W;YKL185W;YOR113W;YKR099W;YLR399C;YDL070W;YNL039W;YGR246C;YDR252W;YAR014C;YGR262C;YLR226W;YER159C;YKL005C;YDR423C;YNL278W;YGR134W;YNL288W;YMR280C;YJR060W;YPR025C;YAL021C;YDL165W;YCR093W;YLR418C;YMR168C;YML03…
regulation of transcription from RNA polymerase I promoter	6356	5	435.555	0.463043	2.23656	1.33634	YIL035C;YOR061W;YGL019W;YOR039W;YDR174W
regulation of transcription from RNA polymerase II promoter	6357	113	214.857	0.705548	5.89696	1.76962	YDR448W;YML099C;YJL081C;YIL130W;YOR113W;YNL278W;YGR134W;YFL028C;YKR036C;YNL288W;YAL021C;YDL165W;YCR093W;YMR168C;YLR098C;YOR028C;YOL063C;YNR010W;YPR030W;YGL166W;YAL013W;YER088C;YGL043W;YPR023C;YNL136W;YBR033W;YGR200C;YPL086C;YPL101W;YMR312W;YFL024C;YBR239C;YOR244W;YMR277W;YOL051W;YMR136W;YJL103C;YGL181W;YBL008W;YOR038C;YCL066W;YGL073W;YOL012C;;YLR384C;YJR094C;YKL110C;YGR288W;YBR297W;YCR040W;YPR070…
regulation of transcription from RNA polymerase III promoter	6359	4	364.58	0.394159	3.35016	0.569753	YIL035C;YOR061W;YGL019W;YOR039W
transcription from RNA polymerase I promoter	6360	19	235.785	0.757612	3.11281	2.3765	YOL145C;YML121W;YDL108W;YBR279W;YJR063W;YPR010C;YDR156W;YOR341W;YJL148W;YOR340C;YNL248C;YOR210W;YBR154C;YOR224C;YHR143W-A;YNL113W;YPR110C;YPR187W;YDR311W
transcription initiation from RNA polymerase I promoter	6361	3	247.477	0.362828	-2.56787	-1.57871	YML043C;YBL014C;YJL025W
transcription elongation from RNA polymerase I promoter	6362	6	160.638	0.847187	0.815443	4.82825	YLR418C;YOL145C;YGL043W;YBR279W;YJL148W;YNL248C
termination of RNA polymerase I transcription	6363	5	153.626	0.736294	0.609334	5.59211	YER164W;YLL035W;YBR245C;YBR049C;YJR063W
rRNA processing	6364	195	246.948	0.562073	1.59518	9.39733	YDR299W;YPL217C;YOR078W;YLR175W;YKL208W;YGL029W;YNL232W;YDL031W;YNL112W;YGL078C;YNR038W;YKR024C;YHR169W;YLR276C;YKL078W;YPL266W;YLR129W;YOL021C;YLL008W;YKL172W;YMR128W;YGR271C-A;YLR186W;YBR247C;YGR145W;YMR049C;YDR365C;YNR054C;YDR021W;YDL166C;YDR339C;YLR051C;YLR068W;YHR089C;YER133W;YLL035W;YMR290C;YJL033W;YHR148W;YNL075W;YHR085W;YNL182C;YNL227C;YNL308C;YCL059C;YER127W;YHR081W;YBL026W;YLR438C-A;YER…
transcription from RNA polymerase II promoter	6366	115	222.486	0.742792	4.63162	2.05948	YBR236C;YML099C;YDR421W;YIL130W;YDL074C;YMR280C;YPR025C;YMR168C;YLR098C;YNR010W;YIR023W;YLR228C;YBR033W;YBR239C;YPL248C;YJL103C;YOL089C;YLR256W;YPL254W;YGL150C;YDL108W;YLR451W;YDR034C;YGR288W;YBR297W;YPR070W;YOR174W;YOL135C;YBR193C;YBR089C-A;YGL151W;YPR168W;YAL051W;YKR064W;YGL013C;YBL005W;YLR266C;YOR363C;YLR014C;YKL015W;YGR258C;YER171W;YGL058W;YDR527W;YOR380W;YCR106W;YPL133C;YLR071C;YKL038W;YOR21…
transcription initiation from RNA polymerase II promoter	6367	15	280.101	0.38028	1.05491	3.65637	YGL043W;YJL140W;YDR404C;YGL070C;YER022W;YNL222W;YML015C;YPL129W;YMR227C;YKL028W;YKR062W;YGR186W;YGR005C;YOR194C;YKL058W
transcription elongation from RNA polymerase II promoter	6368	51	229.936	0.695472	3.60069	2.27882	YPR034W;YMR033W;YAL021C;YDL165W;YCR093W;YLR418C;YER164W;YOL145C;YGL043W;YPR023C;YKL160W;YBL008W;YOR038C;YJR140C;YBR215W;YDR138W;YCR020W-B;YBL006C;YOR123C;YML062C;YPR072W;YMR091C;YBR279W;YNR052C;YMR075W;YNL330C;YGR056W;YLR357W;YDR303C;YHR056C;YKR008W;YLR033W;YFR037C;YML127W;YGL244W;YGR275W;YNL206C;YLR321C;YGL207W;YER161C;YNL222W;YIL126W;YDL084W;YBR111W-A;YPL129W;YGR186W;YGR005C;YNL139C;YOL072W;YHR…
termination of RNA polymerase II transcription	6369	14	264.936	0.616994	1.70029	1.95191	YDR301W;YER164W;YJR017C;YIL131C;YBR245C;YOR304W;YDR228C;YOL005C;YIL021W;YLR430W;YGR104C;YNL222W;YMR039C;YLR277C
7-methylguanosine mRNA capping	6370	8	269.63	0.454235	1.82035	1.88882	YBR236C;YBR160W;YGL130W;YPL228W;YDL108W;YGR063C;YML010W;YMR125W
mRNA splice site selection	6376	3	268.018	0.146288	4.11196	0.44802	YDL087C;YHR086W;YMR216C
mRNA polyadenylation	6378	19	270.029	0.558974	3.13136	1.81219	YDR301W;YLR115W;YOR250C;YJR093C;YER032W;YOL123W;YKL059C;YGL122C;YKR002W;YGR178C;YDR228C;YNL317W;YAL043C;YGR156W;YMR061W;YGL044C;YLR430W;YLR277C;YPR107C
mRNA cleavage	6379	26	271.143	0.576162	2.69185	1.90423	YDR301W;YLR115W;YOR250C;YGL043W;YJR093C;YOL123W;YKL059C;RRP2;YDR228C;YNL317W;YNL221C;YNL282W;YBR257W;YAL033W;YGR030C;YBR167C;YBL018C;YAL043C;YGR156W;YLR145W;YMR061W;YGL044C;YMR239C;YHR062C;YNL222W;YLR277C;YPR107C
transcription from RNA polymerase III promoter	6383	9	243.765	0.605354	7.63537	1.02274	YGL043W;YML121W;YOR210W;YBR154C;YOR224C;YHR143W-A;YDL150W;YPR187W;YPL007C
transcription initiation from RNA polymerase III promoter	6384	3	285.181	0.332375	3.83557	0.572074	YJL011C;YKL144C;YNL151C
termination of RNA polymerase III transcription	6386	1	548.143	0	5.93125	0	YDR045C
tRNA splicing, via endonucleolytic cleavage and ligation	6388	9	279.884	0.497442	2.42012	1.40476	YBR022W;YDL006W;YMR059W;YLR105C;YAR008W;YDR463W;YOL102C;YJL087C;YMR087W
transcription from mitochondrial promoter	6390	2	196.083	0.975643	7.97118	0.0190382	YFL036W;YMR030W
transcription initiation from mitochondrial promoter	6391	1	199.293	0	5.22751	0	YMR228W
transcription elongation from mitochondrial promoter	6392	1	684.986	0	1.22592	0	YDR194C
RNA processing	6396	26	241.382	0.549016	1.27793	3.69364	YLR175W;YER168C;YLR117C;YLR068W;YDL051W;YOR201C;YLR312W-A;YMR024W;YNL221C;YJL203W;YML046W;YBR055C;YNL292W;YOR048C;YOL010W;YMR061W;YMR239C;YML091C;YMR229C;YOR001W;YPR182W;YDR416W;YGL243W;YKR056W;YDL112W;YDR449C
mRNA processing	6397	164	244.267	0.63879	2.6845	2.0112	YBL074C;YBR236C;Q0050;Q0055;Q0060;Q0065;Q0070;Q0110;Q0115;Q0120;YPR057W;YER172C;YGL174W;YCR063W;YPL178W;YJL209W;YHL038C;YBR120C;YKL208W;YGR150C;YDR364C;YMR213W;YGL130W;YPL228W;YDR301W;YLR115W;YLR117C;YOR250C;YKL139W;YJL006C;YML112W;YMR180C;YMR240C;YNL286W;YDR163W;YDL209C;YDR482C;YGR278W;YGL128C;YLR323C;YNL245C;YPL064C;YKL149C;YOL149W;YNL118C;YDL160C;YPR082C;YBR065C;YGL222C;YER035W;YJR093C;YER032W…
tRNA metabolic process	6399	1	65.5045	0	1.43215	0	YDL219W
tRNA modification	6400	18	178.615	0.718066	-1.02911	-4.52324	YDL175C;YML080W;YLR401C;YLR405W;YHR187W;YKR038C;YOR274W;YMR023C;YOL115W;YNL292W;YNR015W;YGL243W;YJL035C;YLR316C;YGL232W;YGR024C;YKR056W;YDL201W
RNA catabolic process	6401	6	278.507	0.647537	1.28967	6.55367	YKL149C;YJL208C;YMR234W;YDR279W;YLR154C;YPL123C
mRNA catabolic process	6402	1	54.654	0	6.04945	0	YKL204W
RNA localization	6403	1	455.992	0	3.25472	0	YOR160W
RNA import into nucleus	6404	2	319.15	0.606371	1.2613	2.23508	YOR160W;YMR235C
RNA export from nucleus	6405	1	453.346	0	0.876705	0	YDR002W
mRNA export from nucleus	6406	35	253.239	0.629063	1.32845	3.92154	YIL040W;YHR036W;YGL247W;YGL174W;YGR218W;YOR046C;YMR255W;YDL207W;YBR034C;YDR138W;YIR005W;YPL169C;YML062C;YHR015W;YDR432W;YKL068W;YMR047C;YKL057C;YJL061W;YDL116W;YJR042W;YLR016C;YMR308C;YDR159W;YDR363W-A;YGL066W;YDL084W;YBR111W-A;YDR395W;YNL253W;YNL139C;YOL072W;YHR167W;YDR381W;YMR273C
rRNA export from nucleus	6407	18	219.952	0.467719	0.894088	3.47893	YMR235C;YGR214W;YLR048W;YOR293W;YMR230W;YOL040C;YDR450W;YML026C;YOL121C;YNL302C;YGL123W;YGL189C;YER131W;YOR167C;YLR264W;YNL178W;YJR123W;YGL097W
tRNA export from nucleus	6409	14	257.546	0.588116	2.55185	1.69456	YOR112W;YKL205W;YJL041W;YMR047C;YKR082W;YGL092W;YGL172W;YMR235C;YNR034W;YCR073W-A;YPR080W;YBR118W;YGR090W;YGR128C
translation	6412	272	243.88	0.598545	1.86041	2.33153	YER087W;YOR335C;YJR047C;YOR276W;YPL048W;YOL139C;YPL160W;YKL139W;YPL119C;YOR204W;YHR019C;YHR011W;YNL001W;YLL018C;YAL003W;YOR133W;YDR385W;YBL013W;YLR060W;YFL022C;YAL035W;YOR260W;YER025W;YGR083C;YDR211W;YLR291C;YDR283C;YKR026C;YOR168W;YBR121C;YPR081C;YGR102C;YLR289W;YGL245W;YKR084C;YLR192C;YNL014W;YMR293C;YPR033C;YEL034W;YOL023W;YBL076C;YCR046C;YCR071C;YPL040C;YDR037W;YLR069C;YJL102W;YGR264C;YGL068W…
translational initiation	6413	44	265.583	0.60373	1.73806	2.8744	YJL131C;YOR276W;YOL139C;YMR012W;YPL119C;YOR204W;YBL013W;YAL035W;YOR260W;YNL062C;YER025W;YGR083C;YDR211W;YLR291C;YKR026C;YLR192C;YOL023W;tM(CAU)O1;tM(CAU)P;tM(CAU)J3;tM(CAU)E;YNL260C;YMR309C;YER153C;YOR361C;YDR091C;YGL107C;YBR079C;YDR494W;YNL007C;YNL244C;YJR007W;YPL237W;YKR059W;YMR260C;YJL138C;YPR163C;YMR146C;YDR429C;YGR162W;YGL049C;YPR041W;YPR016C;YJR014W;YDR117C;YJR066W;YJR067C;YGR054W;tM(CAU)C;…
translational elongation	6414	28	255.228	0.467061	1.21296	2.739	YJR047C;YPL048W;YAL003W;YOR133W;YDR385W;tM(CAU)D;tM(CAU)O2;tM(CAU)J2;tM(CAU)M;tM(CAU)J1;YKR084C;YNL014W;tR(CCU)J;YEL034W;YLR069C;YLR340W;YDL081C;YDL130W;YOL039W;YDR382W;YML024W;YDR447C;YKR057W;YJL136C;YER074W;YIL069C;YBL072C;YER102W;tE(UUC)G1;YLR150W;tG(UCC)O;tP(AGG)N;tP(UGG)O2;tG(GCC)C;tG(GCC)O2;tP(AGG)C;tG(GCC)F1;tG(GCC)J2;tG(CCC)D;tG(UCC)G;tG(CCC)O;tG(UCC)N;tP(UGG)M;tP(UGG)H;tP(UGG)F;tY(GUA)F1…
translational termination	6415	13	339.095	0.564778	1.41575	3.2841	YOR046C;YOR051C;YGL143C;YDR432W;YDR091C;YLR075W;YDL229W;YDR172W;YBR143C;YER049W;YLR249W;YLR281C;YOL114C
regulation of translation	6417	48	249.176	0.747558	0.962665	3.6819	YMR064W;YMR282C;YDR350C;YOR276W;YDL069C;YDR197W;YLR215C;YOL139C;YDL160C;YNL001W;YKL204W;YOR051C;YBR101C;YOR260W;YGR083C;YDR211W;YLR291C;YGL195W;YKR026C;YKR084C;YBL032W;YML068W;YPL184C;YDR194C;YDR140W;YER165W;YCR077C;YMR257C;YER153C;YNR045W;YGR222W;YDL134C;YDL188C;YAL017W;YOL045W;YDR496C;YLR398C;YOR076C;YDR515W;YGR271W;YGL169W;YNL244C;YGR162W;YGL049C;YAL016W;YCR059C;YGR054W;YOR302W
tRNA aminoacylation for protein translation	6418	35	258.222	0.525981	1.52631	2.84146	YER087W;YGL105W;YPL160W;YHR019C;YHR011W;YLL018C;YFL022C;YOR168W;YBR121C;YPR081C;YGL245W;YPR033C;YBL076C;YPL040C;YDR037W;YGR264C;YPL104W;YOL033W;YPR047W;YNL073W;YGR171C;YHR091C;YKL194C;YDR268W;YPL097W;YLR382C;YDR023W;YCR024C;YIL078W;YGR185C;YGR094W;YOL097C;YDR341C;YHR020W;YNL247W
alanyl-tRNA aminoacylation	6419	2	186.945	0.327722	-1.36365	-2.91177	YOR335C;YNL040W
arginyl-tRNA aminoacylation	6420	2	328.03	0.220707	2.69436	2.24131	YHR091C;YDR341C
asparaginyl-tRNA aminoacylation	6421	2	148.93	0.0589786	2.16332	1.85195	YHR019C;YCR024C
aspartyl-tRNA aminoacylation	6422	1	110.737	0	-5.19502	0	YLL018C
cysteinyl-tRNA aminoacylation	6423	1	184.028	0	4.25548	0	YNL247W
glutamyl-tRNA aminoacylation	6424	2	152.184	1.0417	9.91677	1.15774	YGL245W;YOL033W
glutaminyl-tRNA aminoacylation	6425	1	440.772	0	-0.167141	0	YOR168W
glycyl-tRNA aminoacylation	6426	2	287.925	0.21071	1.85377	1.16658	YBR121C;YPR081C
histidyl-tRNA aminoacylation	6427	1	309.87	0	0.528785	0	YPR033C
isoleucyl-tRNA aminoacylation	6428	2	276.611	0.991654	0.201575	46.0192	YBL076C;YPL040C
leucyl-tRNA aminoacylation	6429	2	221.696	0.171778	2.89725	0.026598	YPL160W;YLR382C
lysyl-tRNA aminoacylation	6430	2	410.703	0.398135	2.4324	2.42118	YDR037W;YNL073W
methionyl-tRNA aminoacylation	6431	2	159.728	0.792595	0.025888	49.459	YGR264C;YGR171C
phenylalanyl-tRNA aminoacylation	6432	3	215.321	0.491249	3.24357	0.756842	YLR060W;YFL022C;YPR047W
prolyl-tRNA aminoacylation	6433	2	195.23	0.363696	3.46954	0.995343	YER087W;YHR020W
seryl-tRNA aminoacylation	6434	2	309.322	0.82697	-1.14211	-1.10775	YHR011W;YDR023W
threonyl-tRNA aminoacylation	6435	2	145.778	0.657939	-1.66091	-1.53939	YKL194C;YIL078W
tryptophanyl-tRNA aminoacylation	6436	2	332.269	0.830361	-0.839814	-3.05986	YDR268W;YOL097C
tyrosyl-tRNA aminoacylation	6437	2	294.848	0.339781	-1.61267	-0.977689	YPL097W;YGR185C
valyl-tRNA aminoacylation	6438	1	417.093	0	2.78965	0	YGR094W
regulation of translational initiation	6446	21	253.596	0.704835	3.09512	1.84666	YJL131C;YAL035W;YOR260W;YNL062C;YGR083C;YDR211W;YLR291C;YDR283C;YKR026C;YDL207W;YLR192C;YMR309C;YER165W;YCR077C;YOR361C;YBR079C;YKR059W;YJL138C;YMR146C;YDR429C;YPR041W
regulation of translational elongation	6448	2	121.045	0.16935	-0.474073	-9.6483	YGL195W;YFR009W
regulation of translational termination	6449	5	155.306	1.01073	2.92876	3.37569	YER176W;YAL003W;YDL207W;YML068W;YMR080C
regulation of translational fidelity	6450	16	211.084	0.615139	3.00287	2.18157	YPL160W;YBL076C;YPL040C;YLR382C;RDN25;YDL075W;YLR406C;YGR118W;YPR132W;YJR123W;YDL229W;YNL209W;YHR064C;YGL169W;YGR094W;YGR285C;YHR020W
translational readthrough	6451	1	276.101	0	1.18496	0	YNL063W
translational frameshifting	6452	9	221.95	0.688139	5.32187	1.34191	YJR047C;YEL034W;YMR080C;YHR077C;YDL229W;YNL209W;YHR064C;YGR072W;YGR285C
protein folding	6457	94	229.206	0.725434	2.78515	2.46571	YDR214W;YNL148C;YNL077W;YGR142W;YFL023W;YER048C;YIL142W;YJL014W;YDL143W;YJR064W;YDR188W;YJL111W;YJL008C;YHR142W;YOR349W;YPL241C;YMR138W;YAL058W;YBR155W;YDR155C;YHR057C;YML078W;YCR069W;YDR304C;YLR216C;YJR032W;YNR028W;YPR158W;YPL064C;YEL030W;YIL005W;YFR041C;YML130C;YJR017C;YDR518W;YPL221W;YAL053W;YHR176W;YNL135C;YDR519W;YML074C;YLR449W;YNL153C;YEL003W;YML094W;YML048W;YNL281W;YMR186W;YOR020C;YBR072W…
&#39;de novo&#39; protein folding	6458	6	240.869	0.501916	0.438132	4.29367	YMR186W;YLR259C;YPL240C;YFL016C;YMR200W;YNL064C
protein complex assembly	6461	30	266.039	0.559904	2.29632	2.19024	YER017C;YOL083W;YNL315C;YPR020W;YDR350C;YKL016C;YPL132W;YAL010C;YLR106C;YOR085W;YML019W;YOR145C;YNL026W;YBR037C;YGL066W;YOR057W;YGL213C;YDR328C;YBR081C;YHR184W;YPR140W;YEL048C;YBR254C;YOR115C;YGR166W;YCL005W-A;YGR106C;YOR270C;YFL038C;YMR089C
cellular protein modification process	6464	12	223.152	0.599628	4.46173	1.11114	YJL046W;YLL042C;YDL141W;YNR032C-A;YLR239C;YJR062C;YBR094W;YHR075C;YCL008C;YKL210W;YDR390C;YPR066W
signal peptide processing	6465	7	256.499	0.542667	6.12306	1.16758	YER017C;YGR101W;YIR022W;YJR010C-A;YML055W;YLR066W;YMR089C
protein phosphorylation	6468	137	229.314	0.596838	2.20868	2.31212	YBR059C;YGL021W;YBL009W;YNL020C;YGL180W;YJL095W;YGR188C;YGR262C;YFL029C;YNL161W;YAR019C;YBR160W;YMR001C;YDL017W;YBR274W;YIL035C;YOR061W;YGL019W;YOR039W;YNL298W;YFR014C;YOL016C;YGL119W;YKL139W;YJL006C;YML112W;YGR092W;YPR111W;YDL101C;YKL048C;YPL236C;YGR052W;YNR047W;YPL141C;YBL016W;YER027C;YDR283C;YDR507C;YJL165C;YLR113W;YOR267C;YPL204W;YKL101W;YJL057C;YJL106W;YPL209C;YHR079C;YPR106W;YCL024W;YKL161C…
negative regulation of protein kinase activity	6469	7	287.164	0.89497	4.80562	1.72277	YJL157C;YCL051W;YPL004C;YDR162C;YGR086C;YIL147C;YHR136C
protein dephosphorylation	6470	37	218.966	0.615064	3.73106	1.60094	YFR028C;YGL190C;YLR361C;YER054C;YER133W;YJL165C;YPR073C;YMR036C;YNL053W;YDL236W;YDR481C;YNR032W;YDL134C;YDL188C;YDR075W;YPL179W;YBR276C;YGR123C;YML016C;YNL201C;YBL046W;YDL006W;YER089C;YBL056W;YBR125C;YOR090C;YCR079W;YHR076W;YDL230W;YOR208W;YER075C;YOR014W;YCR008W;YIL113W;YNL032W;YNL128W;YIR026C
N-terminal protein amino acid acetylation	6474	6	215.115	0.562694	2.91714	0.834144	YHR013C;YEL053C;YPR051W;YCR020C-A;YDL040C;YOR253W
protein deacetylation	6476	3	333.481	0.350032	0.738448	4.78197	YOL068C;YPL015C;YDL042C
protein methylation	6479	4	327.314	0.189482	1.83273	0.810111	YBR034C;YBR133C;YNL063W;YLR137W
C-terminal protein methylation	6481	2	218.836	0.131654	-2.73276	-0.76334	YDR435C;YDR410C
protein demethylation	6482	1	249.042	0	3.10704	0	YHR075C
protein glycosylation	6486	54	223.583	0.657118	1.94248	3.21203	YBR110W;YNL048W;YNR030W;YGL065C;YBL082C;YPL227C;YOR002W;YBR243C;YOR067C;YNL219C;YGR036C;YIL049W;YGR227W;YPR183W;YDR414C;YEL042W;YDR483W;YOR336W;YOR099W;YKR061W;YBR205W;YBR199W;YNL029C;YPL053C;YIL085C;YER001W;YJL183W;YBR015C;YJL186W;YPL050C;YJR131W;YGL257C;YIL014W;YNR059W;YDL193W;YJL002C;YOR103C;YOR085W;YDL232W;YGL226C-A;YML019W;YER003C;YDL095W;YAL023C;YDL055C;YBR002C;YMR013C;YMR101C;YGL022W;YHR18…
protein N-linked glycosylation	6487	33	282.528	0.657838	2.46926	2.21422	YBR110W;YPL227C;YBR243C;YOR067C;YEL036C;YGR036C;YGL027C;YGR227W;YPR183W;YNL080C;YOR320C;YDR221W;YOR099W;YKR061W;YBR199W;YPL053C;YIL085C;YDR245W;YJL183W;YKL201C;YPL050C;YGL038C;YJL002C;YOR103C;YOR085W;YDL232W;YGL226C-A;YMR200W;YGL022W;YMR149W;YML115C;YEL002C;YJL139C
dolichol-linked oligosaccharide biosynthetic process	6488	6	242.508	0.523009	0.828268	3.49919	YNR030W;YGL047W;YBR070C;YNL219C;YIL049W;YGR227W
oligosaccharide-lipid intermediate biosynthetic process	6490	6	305.461	0.436943	2.35328	1.38612	YBR110W;YNL048W;YGL065C;YBL082C;YOR002W;YOR067C
N-glycan processing	6491	4	266.824	0.897677	-1.41538	-2.79421	YDR221W;YDR483W;YBR205W;YER001W
protein O-linked glycosylation	6493	15	156.069	0.83133	4.48959	2.02677	YPR183W;YDR483W;YOR099W;YBR205W;YER001W;YKL201C;YGL257C;YIL014W;YNR059W;YDL095W;YAL023C;YOR321W;YJR143C;YDL093W;YGR199W
protein lipidation	6497	1	362.614	0	0.737715	0	YPL100W
N-terminal protein myristoylation	6499	1	535.554	0	5.00212	0	YLR195C
C-terminal protein lipidation	6501	6	210.889	0.422969	0.598649	8.64875	YBR217W;YMR159C;YNR007C;YNL223W;YPL149W;YHR171W
GPI anchor metabolic process	6505	2	326.95	1.04357	4.51085	0.122776	YFL025C;YDR058C
GPI anchor biosynthetic process	6506	28	238.89	0.575066	2.92167	2.23471	YLR242C;YCR017C;YPR183W;YPL096C-A;YLR088W;YLR459W;YGR216C;YGL142C;YDR302W;YMR281W;YLL031C;YJR013W;YNL038W;YHR188C;YDR434W;YBR004C;YDR437W;YPL076W;YDR331W;YGL084C;YJL091C;YJL062W;YKL165C;YCL052C;YCR044C;YNL158W;YOR149C;YPL175W
proteolysis	6508	126	203.375	0.753083	5.57699	1.95116	YHR047C;YER017C;YGR225W;YKL103C;YKL157W;YBR286W;YHR113W;YDR101C;YNL223W;YNR020C;YPR122W;YIL015W;YJL172W;YDR430C;YHR028C;YER143W;YDR069C;YFR044C;YBR281C;YHR132C;YLR299W;YGR098C;YLL029W;YDR331W;YDR533C;YPL280W;YOR391C;YER078C;YMR150C;YMR035W;YGL203C;YNL238W;YNL045W;YNL239W;YLR244C;YBL091C;YLR163C;YHR024C;YOR197W;YDR144C;YGR232W;YNL123W;YKL171W;YKL134C;YKR087C;YFL044C;YGR101W;YPL154C;YBR074W;YBL022C…
ubiquitin-dependent protein catabolic process	6511	65	243.168	0.650061	3.39429	2.3095	YLR127C;YMR119W;YNL159C;YNL008C;YPL084W;YBR290W;YDL132W;YOR042W;YGR003W;YER143W;YKL054C;YKL213C;YDR069C;YPL046C;YIL007C;YOR362C;YMR314W;YOL038W;YML092C;YGR135W;YGR253C;YMR247C;YHR027C;YHR200W;YFR052W;YLR421C;YGL004C;YIL075C;YER021W;YDL147W;YDL097C;YPR108W;YOR261C;YDR427W;YKL145W;YDL007W;YDR394W;YOR117W;YJL047C;YFR005C;YGL011C;YDR363W-A;YDR328C;YDL122W;YNL186W;YKR098C;YJL197W;YBL067C;YBR058C;YMR30…
protein monoubiquitination	6513	16	265.928	0.637813	2.46426	1.6438	YMR275C;YML111W;YPL055C;YMR100W;YMR026C;YGR133W;YCR066W;YGL058W;YER125W;YOR339C;YDR092W;YBR082C;YER100W;YLL039C;YLR024C;YKL010C
misfolded or incompletely synthesized protein catabolic process	6515	10	204.251	0.751996	1.09167	5.621	YEL052W;YOR197W;YFL016C;YCL044C;YMR115W;YKR087C;YBL022C;YPL096W;YBL075C;YPR024W
protein deglycosylation	6517	2	224.737	0.898177	2.43381	0.687815	YPL096W;YEL037C
cellular amino acid metabolic process	6520	24	240.991	0.825775	10.8607	1.52865	YKL106W;YLR027C;YJL088W;YDR321W;YLR155C;YLR157C;YLR158C;YLR160C;YCL064C;YOR375C;YDL215C;YAL062W;YEL046C;YDR158W;YJR139C;YER086W;YFR055W;YKL029C;YLR303W;YHR139C;YKL218C;YCR053W;YJL130C;YNL160W;YIL168W
alanine biosynthetic process	6523	1	319.127	0	6.21093	0	YLR089C
alanine catabolic process	6524	1	319.127	0	6.21093	0	YLR089C
arginine metabolic process	6525	7	296.756	0.764159	0.922208	3.36342	YOL140W;YMR042W;YML099C;YDR173C;YPL111W;YBR208C;YMR043W
arginine biosynthetic process	6526	10	251.531	0.543936	1.8091	1.78411	YOL058W;YJL071W;YJL088W;YHR018C;YER069W;YMR062C;YOL140W;YOR303W;YJR109C;;YOR130C
arginine catabolic process	6527	1	65.042	0	4.37917	0	YLR438W
asparagine metabolic process	6528	5	467.175	0.0552548	10.9194	2.04927	YDR321W;YLR155C;YLR157C;YLR158C;YLR160C
asparagine biosynthetic process	6529	3	185.14	0.780829	-1.66659	-2.03292	YPR145W;YGR124W;YML096W
asparagine catabolic process	6530	5	467.175	0.0552548	10.9194	2.04927	YDR321W;YLR155C;YLR157C;YLR158C;YLR160C
aspartate metabolic process	6531	1	761.029	0	0.0447878	0	YDR158W
aspartate biosynthetic process	6532	2	217.658	0.131246	3.21705	0.829523	YKL106W;YLR027C
cysteine metabolic process	6534	1	93.5235	0	2.13076	0	YCL017C
cysteine biosynthetic process from serine	6535	2	402.692	0.390037	1.50695	1.41256	YGR155W;YGR012W
glutamate metabolic process	6536	1	152.752	0	-0.114979	0	YMR250W
glutamate biosynthetic process	6537	11	215.265	0.698591	3.7397	2.54599	YNR001C;YCR005C;YOR375C;YAL062W;YDL171C;YNL037C;YOR136W;YDL066W;YLR017W;YLR142W;YHR037W
glutamate catabolic process	6538	1	152.752	0	-0.114979	0	YMR250W
glutamate decarboxylation to succinate	6540	1	247.758	0	-3.59523	0	YBR006W
glutamine metabolic process	6541	20	198.562	0.766165	6.27167	2.10458	YNR033W;YMR300C;YGR061C;YPR145W;YGR124W;YNL191W;YKL104C;YDL171C;YMR217W;YBR248C;YMR095C;YNL334C;YFL060C;YKL211C;YJL130C;YBL039C;YJR103W;YLR126C;YML096W;YMR084W
glutamine biosynthetic process	6542	1	305.305	0	3.58678	0	YPR035W
glutamine catabolic process	6543	2	188.409	0.145376	0.39156	0.904087	YOR303W;YJL130C
glycine metabolic process	6544	4	276.257	0.605326	0.119679	33.0036	YDR019C;YMR189W;YBR263W;YLR058C
glycine biosynthetic process	6545	3	151.895	0.902321	1.51794	1.38506	YFL030W;YOR236W;YEL046C
glycine catabolic process	6546	4	232.68	0.836843	5.39846	1.54213	YDR019C;YMR189W;YAL044C;YFL018C
isoleucine metabolic process	6549	1	159.968	0	5.3688	0	YHR025W
isoleucine catabolic process	6550	1	102.371	0	6.34969	0	YFL018C
leucine catabolic process	6552	2	199.57	0.688778	2.25611	2.566	YDR380W;YFL018C
methionine metabolic process	6555	7	293.062	0.525422	2.77497	1.77011	YPL023C;YGL125W;YLR303W;YER043C;YLR180W;YDR502C;YHR025W
S-adenosylmethionine biosynthetic process	6556	3	256.034	0.89862	-1.72694	-2.11135	YHR032W;YLR180W;YDR502C
S-adenosylmethioninamine biosynthetic process	6557	1	233.04	0	-1.90182	0	YOL052C
L-phenylalanine catabolic process	6559	5	319.77	0.316121	1.08141	2.62496	YDR380W;YDR421W;YLR044C;YLR134W;YGR087C
proline metabolic process	6560	3	288.632	0.431529	2.02326	1.83105	YLR142W;YHR037W;YKL015W
proline biosynthetic process	6561	5	239.875	0.538152	1.47043	3.21096	YDR300C;YOR323C;YER023W;YHR037W;YHR033W
proline catabolic process	6562	1	425.902	0	-0.395807	0	;YLR142W
L-serine metabolic process	6563	2	167.443	0.770727	0.720825	6.84057	YBR263W;YLR058C
L-serine biosynthetic process	6564	5	232.778	0.492024	4.51547	0.862745	YFL018C;YOR184W;YGR208W;YER081W;YIL074C
L-serine catabolic process	6565	1	16.339	0	40.1428	0	YCL064C
threonine metabolic process	6566	1	159.968	0	5.3688	0	YHR025W
threonine catabolic process	6567	3	110.695	1.09592	16.3579	1.28939	YCL064C;YEL046C;YER086W
tryptophan metabolic process	6568	3	315.694	0.763709	7.7895	1.07788	YDR007W;YKL211C;YGL026C
tryptophan catabolic process	6569	9	288.096	0.471856	2.94288	1.85655	YDR380W;YDR421W;YJR025C;YBL098W;YLR231C;YDR428C;YLR044C;YLR134W;YGR087C
tyrosine metabolic process	6570	1	242.668	0	-1.53466	0	YBR166C
tyrosine biosynthetic process	6571	3	210.768	0.392621	-2.10237	-1.88273	YPR060C;YGL202W;YBR166C
tyrosine catabolic process	6572	2	257.621	0.214899	-0.825426	-1.73393	YDR380W;YDR421W
valine catabolic process	6574	2	313.166	0.951918	4.99418	0.38384	YDR036C;YFL018C
ornithine metabolic process	6591	2	167.172	0.863981	4.83702	0.133862	YJL088W;YLR438W
ornithine biosynthetic process	6592	4	260.567	0.548479	3.05683	1.06412	YJL071W;YER069W;YMR062C;YOL140W
polyamine biosynthetic process	6596	4	256.712	0.537585	-0.1191	-20.2966	YKL184W;YOL052C;YPR069C;YLR146C
spermine biosynthetic process	6597	2	333.158	0.424987	0.611076	5.81558	YOL052C;YLR146C
polyamine catabolic process	6598	3	320.856	0.0131901	3.10608	0.590986	YMR170C;YMR169C;YMR020W
protein targeting	6605	2	531.832	0.226599	2.69542	0.475521	YDR086C;YGR082W
protein import into nucleus	6606	38	253.33	0.53743	2.5627	1.80801	YNR016C;YBR017C;YGL241W;YPL125W;YGL016W;YER110C;YLR347C;YKR095W;YIL149C;YJR074W;YOR160W;YKR048C;YFR002W;YJR132W;YMR091C;YJL041W;YER009W;YOR098C;YKL068W;YMR047C;YKL057C;YKR082W;YGL092W;YML103C;YGL172W;YMR153W;YGR119C;YJL061W;YDL116W;YJR042W;YMR129W;YLR018C;YMR308C;YMR235C;YNL189W;YDL063C;YOR230W;YDR002W
NLS-bearing protein import into nucleus	6607	12	332.642	0.481705	3.28522	0.500903	YBR109C;YER110C;YJL041W;YOR098C;YKL068W;YGL092W;YIL115C;YLR335W;YDR192C;YMR153W;YGR119C;YAR002W
mRNA-binding (hnRNP) protein import into nucleus	6609	2	364.159	0.356636	0.342957	12.0069	YBR017C;YOR160W
ribosomal protein import into nucleus	6610	1	196.446	0	3.9699	0	YER110C
protein export from nucleus	6611	14	250.443	0.734042	3.73427	1.53932	YDR361C;YHR036W;YGL247W;YGR218W;YGL238W;YDR335W;YKL057C;YIL115C;YLR335W;YAR002W;YJL061W;YDR159W;YBR165W;YIL063C
protein targeting to membrane	6612	15	240.986	0.668954	1.55864	3.56358	YDR264C;YBL069W;YER101C;YNL223W;YPR176C;YJL031C;YLR246W;YLR347C;YOR370C;YOL110W;YLR119W;YNL189W;YCL008C;YPL065W;YHL028W
cotranslational protein targeting to membrane	6613	1	346.983	0	2.43011	0	YLR301W
SRP-dependent cotranslational protein targeting to membrane	6614	9	212.821	0.636165	1.41686	2.92009	YER019C-A;YOR254C;YML105C;YDR292C;YKL154W;YDL092W;YPR088C;YPL210C;YBR283C
SRP-dependent cotranslational protein targeting to membrane, translocation	6616	9	241.813	0.697271	0.510071	8.61358	YJL034W;YER087C-B;YLR378C;YOL031C;YAL005C;YLL024C;YBL075C;YER103W;YDR086C
SRP-dependent cotranslational protein targeting to membrane, signal sequence recognition	6617	6	174.031	0.516246	-0.169213	-21.6833	;YML105C;YDL092W;YKL122C;YPR088C;YPL243W;YPL210C
posttranslational protein targeting to membrane	6620	8	321.593	0.534946	0.0381074	151.08	YDR252W;YPL037C;YHR193C;YDL100C;YOR164C;YOL111C;YOR254C;YOR007C
protein retention in ER lumen	6621	6	132.054	0.414931	-0.20788	-15.2775	YFL025C;YGL200C;YIL005W;YDR414C;YBL040C;YCL001W
protein targeting to vacuole	6623	49	215.833	0.655348	2.26718	3.35329	YPL195W;YGR261C;YBR288C;YJL024C;YBR164C;YNL275W;YBR290W;YBR131W;YKR035W-A;YHL002W;YPR139C;YGL124C;YNL297C;YGR206W;YMR004W;YBL017C;YMR258C;YPL002C;YJL036W;YHR136C;YLR119W;YCL008C;YBR105C;YEL027W;YKR001C;YLL040C;YBR097W;YPL045W;YOR089C;YJR102C;YNR006W;YPL065W;YDR495C;YLR396C;YLR417W;YGL095C;YKR020W;YGR141W;YDR200C;YOL129W;YJR126C;YML041C;YGL104C;YAL002W;YML097C;YJL222W;YGR198W;YKR014C;YNL093W
vacuolar protein processing	6624	7	268.67	0.762121	2.13525	2.11118	YCR068W;YFR021W;YLR065C;YGR071C;YPL236C;YOR246C;YDR080W
protein targeting to peroxisome	6625	3	146.529	1.05874	6.25394	2.38897	YKL197C;YMR026C;YAL055W
protein targeting to mitochondrion	6626	9	250.004	0.645601	0.656707	4.19664	YEL030W;YPL240C;YGR028W;YMR060C;YAL005C;YPR133W-A;YNL121C;YHR117W;YNL064C
protein processing involved in protein targeting to mitochondrion	6627	5	308.981	0.441183	0.515367	10.9456	YMR150C;YMR035W;YLR163C;YHR024C;YKL134C
lipid metabolic process	6629	149	245.203	0.58486	1.98407	2.76559	YNR016C;YKL192C;YDL237W;YOR175C;YNL094W;YLR242C;YCR068W;YLR189C;YKL004W;YML042W;YBR029C;YER061C;YER026C;YGR157W;YLR133W;YNL130C;YDL142C;YLR380W;YBR042C;YOR180C;YIL049W;YOR245C;YDR294C;YLR284C;YGR007W;YDR147W;YJL196C;YCR034W;YLR372W;YHR123W;YHR007C;YMR208W;YML126C;YMR202W;YJL167W;YNL280C;YGR060W;YGL001C;YLR100W;YER044C;YLR056W;YGL012W;YMR015C;YML008C;YHR072W;YMR220W;YHR190W;YBR026C;YOR317W;YER015W…
fatty acid metabolic process	6631	33	215.384	0.564659	1.604	3.90136	YNR016C;YKL192C;YML042W;YER061C;YOR100C;YOR180C;YLR284C;YJL196C;YCR034W;YLR372W;YBR026C;YOR317W;YER015W;YIL009W;YMR246W;YKL182W;YPL231W;YKR009C;YCL026C-A;YMR207C;YBR159W;YOL002C;YOR221C;YKL055C;YGL055W;YJL097W;YIL160C;YGL205W;YPL148C;YMR272C;YAR035W;YER024W;YLR118C
fatty acid biosynthetic process	6633	21	239.755	0.505791	0.76207	5.97888	YNR016C;YKL192C;YER061C;YJL196C;YCR034W;YLR372W;YGR060W;YLR056W;YBR026C;YKL182W;YPL231W;YMR207C;YHR067W;YBR159W;YOR221C;YKL055C;YGL055W;YJL097W;YPL148C;YMR272C;YDR297W
fatty acid beta-oxidation	6635	10	259.273	0.578137	2.48132	3.16613	YPR128C;YOR180C;YLR284C;YDR036C;YKR009C;YNL009W;YDL078C;YIL160C;YGL205W;YJR019C
unsaturated fatty acid biosynthetic process	6636	1	399.397	0	1.37623	0	YGL055W
acyl-CoA metabolic process	6637	1	278.002	0	3.91859	0	YJR019C
triglyceride metabolic process	6641	2	249.953	0.0764383	5.05929	0.943654	YER043C;YKL094W
triglyceride mobilization	6642	2	269.12	1.098	3.85614	0.0817682	YKR089C;YOR081C
phospholipid metabolic process	6644	7	218.974	0.691709	0.772633	7.29297	YGR157W;YDR284C;YDR503C;YJR073C;YGL126W;YKR031C;YKR089C
phosphatidylethanolamine biosynthetic process	6646	7	379.067	0.522722	4.03454	0.620537	YER026C;YLR133W;YGR007W;YDR147W;YHR123W;YNL169C;YGR170W
glycerophospholipid metabolic process	6650	2	280.104	0.0074875	0.195849	14.8215	YMR008C;YMR006C
phosphatidic acid biosynthetic process	6654	3	219.596	0.498738	2.72138	1.39054	YIL124W;YOR311C;YLR099C
phosphatidylglycerol biosynthetic process	6655	2	179.066	0.546355	3.82221	1.66348	YHR100C;YCL004W
phosphatidylcholine biosynthetic process	6656	11	314.072	0.52066	3.46578	0.830034	YGR157W;YLR133W;YNL130C;YDR147W;YHR123W;YLR347C;YJR073C;YGR202C;YNL169C;YGR170W;YER043C
CDP-choline pathway	6657	4	295.883	0.388969	2.3896	1.55017	YLR133W;YNL130C;YHR123W;YGR202C
phosphatidylserine metabolic process	6658	2	221.573	0.481777	-0.412916	-9.16933	YBR029C;YNL264C
phosphatidylserine biosynthetic process	6659	1	208.058	0	7.3569	0	YER026C
phosphatidylserine catabolic process	6660	1	306.38	0	0.125561	0	YOL011W
phosphatidylinositol biosynthetic process	6661	5	239.829	0.389059	1.01456	2.16808	YBR109C;YNL267W;YPR113W;YLR386W;YPL120W
glycerol ether metabolic process	6662	3	155.526	0.576212	6.28427	0.868209	YLR043C;YGR209C;YCR083W
sphingolipid metabolic process	6665	16	292.976	0.577772	0.14615	24.096	YLR242C;YKL004W;YDR294C;YER019W;YDR367W;YMR296C;YDR062W;YJL134W;YOR171C;YLR260W;YPL006W;YMR272C;YDR297W;YBR265W;YER005W;YKR053C
3-keto-sphinganine metabolic process	6666	2	215.285	0.927277	-1.69149	-3.1115	YBR265W;YBR058C-A
ceramide metabolic process	6672	4	260.014	0.398962	1.26855	2.27732	YOR245C;YNR008W;YPL087W;YBR183W
inositolphosphoceramide metabolic process	6673	4	238.852	0.380187	-0.348912	-16.5214	YKL004W;YDR367W;YMR272C;YOL018C
mannosyl-inositol phosphorylceramide metabolic process	6675	2	371.979	0.306053	1.01651	0.368344	YPL057C;YOL018C
mannosyl diphosphorylinositol ceramide metabolic process	6676	1	590.552	0	2.07489	0	YDR072C
glycosphingolipid biosynthetic process	6688	3	337.722	0.306842	0.988042	3.06179	YBR036C;YBR161W;YPL057C
steroid biosynthetic process	6694	24	249.852	0.576801	3.50912	1.84144	YLR189C;YHR007C;YMR208W;YML126C;YMR202W;YNL280C;YGR060W;YGL001C;YLR100W;YER044C;YLR056W;YGL012W;YMR015C;YML008C;YHR072W;YMR220W;YHR190W;YOR237W;YML075C;YLR450W;YPL117C;YPL145C;YNR043W;YHR042W
ergosterol biosynthetic process	6696	24	242.393	0.573113	3.46714	1.89369	YGR175C;YPL028W;YHR007C;YMR208W;YML126C;YMR202W;YJL167W;YNL280C;YGR060W;YGL001C;YLR100W;YER044C;YMR134W;YLR056W;YGL012W;YMR015C;YML008C;YHR072W;YMR220W;YHR190W;YML075C;YLR450W;YKL150W;YHR042W
cellular aromatic compound metabolic process	6725	2	332.609	0.390667	2.73985	0.725521	YDL124W;YGL039W
tetrahydrobiopterin biosynthetic process	6729	1	69.886	0	0.304439	0	YHL018W
one-carbon metabolic process	6730	15	259.378	0.584122	2.23828	2.47092	YGR204W;YOR236W;YMR113W;YDR019C;YMR189W;YAL044C;YOR241W;YBR084W;YKR080W;YKL132C;YER043C;YLR180W;YDR502C;YBR263W;YLR058C
NADH metabolic process	6734	1	376.681	0	-0.76058	0	YGL067W
NADH regeneration	6735	1	315.873	0	0.437879	0	YDL078C
NADPH regeneration	6740	5	174.236	0.936075	5.38367	2.48062	YOR374W;YPL061W;YNL009W;YNL241C;YMR315W
NADP biosynthetic process	6741	3	162.264	0.463736	3.14881	0.870739	YPL188W;YJR049C;YEL041W
ubiquinone biosynthetic process	6744	13	256.147	0.823792	3.71898	2.44598	YDR376W;YOR125C;YBR003W;YOL008W;YNR041C;YOL096C;YDR204W;YML110C;YGR255C;YGL119W;YLR201C;YDR539W;YPL252C
FAD biosynthetic process	6747	1	373.145	0	4.16159	0	YDL045C
glutathione metabolic process	6749	14	211.67	0.902533	7.33069	1.85425	YLR299W;YKR076W;YML004C;YPL091W;YDR513W;YGR154C;YMR251W;YIR038C;YLL060C;YKL215C;YGR209C;YDR135C;YDL120W;YMR243C
glutathione biosynthetic process	6750	4	351.174	0.397481	0.146917	21.0907	YDR272W;YOR040W;YJL101C;YOL049W
glutathione catabolic process	6751	5	156.378	0.950741	10.8555	1.12643	YFR044C;YBR281C;YNL191W;YLR299W;YER163C
ATP biosynthetic process	6754	15	287.954	0.559885	3.54522	2.02179	YBL099W;YLR295C;YPL271W;YDL004W;YDR377W;YML081C-A;YOL077W-A;YJR121W;YPR020W;YBR039W;YDR298C;Q0085;YKL016C;Q0080;YGL008C;YPL036W;YDR322C-A
folic acid-containing compound metabolic process	6760	2	174.721	0.0717139	-0.252506	-4.62615	YGR204W;YNL256W
dihydrofolate biosynthetic process	6761	1	428.791	0	8.41232	0	YMR113W
nicotinamide metabolic process	6769	1	370.423	0	3.26996	0	YLR285W
thiamine metabolic process	6772	4	150.633	0.472228	1.92284	1.62127	YCR020C;YOL055C;YPL258C;YPR121W
Mo-molybdopterin cofactor biosynthetic process	6777	1	305.541	0	0.532236	0	YMR178W
porphyrin-containing compound biosynthetic process	6779	9	303.299	0.612053	-0.441924	-10.4131	YDR047W;YDR044W;YER014W;YOR176W;YGL040C;YDL205C;YOR278W;YKR069W;YBR213W
protoporphyrinogen IX biosynthetic process	6782	7	378.281	0.536951	-0.64846	-7.03427	YDR232W;YDR047W;YDR044W;YER014W;YGL040C;YDL205C;YOR278W
heme biosynthetic process	6783	11	357.752	0.473071	-0.12675	-32.5663	YMR056C;YPL172C;YDR232W;YDR047W;YDR044W;YER014W;YOR176W;YGL040C;YDL205C;YOR278W;YDL120W
heme a biosynthetic process	6784	3	140.453	0.550071	-0.412531	-9.94317	YPL172C;YER141W;YPL252C
heme oxidation	6788	1	524.975	0	6.91397	0	YLR205C
sulfur compound metabolic process	6790	7	97.3636	0.907894	14.2751	1.29832	YFR055W;YOL064C;YJL212C;YJR130C;YHR112C;YLL058W;YML082W
phosphate-containing compound metabolic process	6796	7	205.347	0.693907	7.36827	2.4731	YBR011C;YCR026C;YAR071W;YBR092C;YBR093C;YGR233C;YMR267W
polyphosphate metabolic process	6797	10	194.457	0.656215	2.31811	4.02395	YML123C;YCR037C;YJL198W;YNR013C;YDR452W;YOR270C;YER072W;YFL004W;YPL019C;YJL012C
polyphosphate catabolic process	6798	3	226.137	0.882341	1.00501	5.66272	YOR163W;YDR452W;YHR201C
superoxide metabolic process	6801	5	216.701	0.583459	1.7702	1.72557	YMR038C;YDR347W;YJR101W;YJR104C;YHR008C
xenobiotic metabolic process	6805	1	351.115	0	7.62737	0	YLR299W
nitrogen compound metabolic process	6807	13	144.615	0.624824	5.42123	1.80233	YJR109C;YJL172W;YIR030C;YDL215C;YPR035W;YDL171C;YIL164C;YJL126W;YLR351C;YJR062C;YHR074W;YJL130C;YIL165C
regulation of nitrogen utilization	6808	5	210.095	0.455042	3.42858	1.01945	YNL076W;YNL183C;YER125W;YNL229C;YGL227W
nitric oxide biosynthetic process	6809	1	287.952	0	-0.125966	0	YPR048W
transport	6810	804	224.38	0.72095	4.54396	2.14532	YMR056C;YBR085W;YGR037C;YCR011C;YCR010C;YPR021C;YDR524C;YCL025C;YBR132C;YFL055W;YJL122W;YNL270C;YOL130W;YFL050C;YOR378W;YPR128C;YJR005W;YKL135C;YBL037W;YPR029C;YPL195W;YGR261C;YPL259C;YHL019C;YBR288C;YOL062C;YIL040W;YLR170C;YJR058C;YJL024C;YNL065W;YPR192W;YLL052C;YDL192W;YDL137W;YOR094W;YBR164C;YPL051W;YHL040C;YHL047C;YPR201W;YLR242C;YDL088C;YGL180W;YLL042C;YPR049C;YBR217W;YPR185W;YBR128C;YMR159C…
ion transport	6811	111	209.183	0.773822	5.88294	1.92939	YCR010C;YGL160W;YPR128C;YHL040C;YHL047C;YMR301C;YNR002C;YDR384C;YBL099W;YLR295C;YPL271W;YDL004W;YDR377W;YML081C-A;YOL077W-A;YJR121W;YPR020W;YBR039W;YPL078C;YDR298C;Q0085;YKL016C;Q0080;YNL259C;YNL275W;YDR270W;YGR217W;YPR124W;YHR175W;YLR411W;YDR040C;YDR039C;YDR038C;YOL158C;YMR058W;YMR319C;YFL041W;YDR534C;YOR382W;YOR383C;YLR214W;YKL220C;YOR381W;YNR060W;YOR384W;YLL051C;YOL152W;YLR047C;YOR271C;YBR207W…
cation transport	6812	35	272.717	0.705001	2.82128	2.56207	YOL130W;YFL050C;YDR270W;YOR316C;YER166W;YDR093W;YMR162C;YAL026C;YDR040C;YDR039C;YDR038C;YOR271C;YNR055C;YJL094C;YMR177W;YPL224C;YDR205W;YIL048W;YLR138W;YDR456W;YBR295W;YGL008C;YPL036W;YGL006W;YCR024C-A;YEL017C-A;YDR276C;YGL167C;YEL031W;YJL129C;YKR050W;YDL128W;YOR291W;YMR243C;YNR039C
potassium ion transport	6813	11	230.239	0.708199	2.40247	2.88891	YDR040C;YDR039C;YJL094C;YOL027C;YDR456W;YIL121W;YJL129C;YKR050W;YNL321W;YPR125W;YDL183C
sodium ion transport	6814	9	269.108	0.858072	7.43666	1.87298	YPR201W;YDR040C;YDR039C;YDR038C;;YLR138W;YDR456W;YJL198W;YNR013C;YNL321W
calcium ion transport	6816	8	218.194	0.821219	2.00895	3.25225	YGR217W;YLR443W;YNL291C;YGL006W;YGL167C;YDL128W;YLL048C;YOR087W
phosphate ion transport	6817	9	132.088	0.891365	10.0251	1.38072	YLR348C;YML121W;YML123C;YJL117W;YCR037C;YBR106W;YBR296C;YJL198W;YNR013C
hydrogen transport	6818	1	36.058	0	19.0729	0	YNL321W
anion transport	6820	3	178.536	0.431774	4.45167	0.646979	YNL275W;YNL055C;YIL114C
chloride transport	6821	2	165.204	0.613263	1.07152	0.943961	YJR040W;YHL008C
cobalt ion transport	6824	3	187.267	0.106408	4.26292	1.29414	YOR316C;YHR050W;YMR243C
copper ion transport	6825	12	205.583	0.822898	4.20365	2.63943	YNL259C;YDR270W;YLL009C;YPR124W;YHR175W;YLR411W;YLR214W;YKL220C;YOL152W;YBR037C;YBR024W;YOL122C
iron ion transport	6826	6	152.045	1.23784	10.0523	1.45898	YFL041W;YLR214W;YKL220C;YOL152W;YOL122C;YLR034C
high-affinity iron ion transmembrane transport	6827	3	227.622	0.631604	1.53103	0.959571	YMR058W;YBR207W;YER145C
manganese ion transport	6828	8	192.615	0.753681	2.99688	3.71018	YLR220W;YGR191W;YGR257C;YML123C;YGL167C;YOL122C;YHR050W;YDL128W
zinc ion transport	6829	9	199.541	1.05865	7.14036	2.01994	YOR316C;YMR319C;YDR205W;YIL023C;YMR243C;YNR039C;YGL255W;YLR130C;YKL175W
high-affinity zinc ion transport	6830	1	21.543	0	30.3508	0	YGL255W
low-affinity zinc ion transport	6831	1	403.429	0	0.130307	0	YLR130C
water transport	6833	3	27.9013	0.265126	30.5793	0.264722	YPR192W;YLL052C;YFL054C
dicarboxylic acid transport	6835	1	250.753	0	2.80708	0	YLR348C
mitochondrial transport	6839	7	304.562	0.239966	1.7437	1.98895	YMR056C;YPL134C;YOR222W;YBL030C;YNL083W;YPR058W;YBR104W
tricarboxylic acid transport	6842	1	171.999	0	-0.813229	0	YMR241W
mitochondrial citrate transport	6843	2	100.532	1.00534	10.8706	1.52001	YBR291C;YMR241W
acetate transport	6846	2	91.819	0.629603	7.9731	0.623495	YCR010C;YLL043W
plasma membrane pyruvate transport	6849	1	23.159	0	30.7589	0	YKL217W
mitochondrial pyruvate transport	6850	4	176.714	0.694659	0.520558	8.90551	YGL080W;YHR162W;YGR243W;YIL006W
drug transmembrane transport	6855	9	208.691	0.520532	2.0812	3.2207	YNL065W;YML116W;YHR032W;YBR008C;YOR328W;YIL120W;YIL121W;YBR043C;YDR338C
oligopeptide transport	6857	5	133.806	1.65423	15.7272	0.619296	YLR188W;YPL270W;YJL212C;YPR194C;YKR093W
pyrimidine nucleotide transport	6864	1	204.97	0	0.765453	0	YBR192W
amino acid transport	6865	45	206.695	0.895623	8.06059	1.62662	YPR021C;YCL025C;YBR132C;YFL055W;YNL270C;YCL038C;YFL010W-A;YJR001W;YEL064C;YKL146W;YNL101W;YBL089W;YER119C;YIL088C;YBR068C;YDR046C;YGR142W;YEL063C;YPL265W;YKR039W;YDR508C;YGR191W;YGL077C;YKL176C;YNL268W;YLL061W;YGR055W;YHL036W;YOR348C;YBR147W;YPL274W;YDR160W;YBR069C;YOL020W;YKL174C;YDL210W;YMR088C;YBR293W;YCL069W;YDR119W;YKR105C;YLL055W;YJL059W;YOL092W;YDR352W
lipid transport	6869	24	273.333	0.617893	3.26071	2.07302	YLR242C;YLR380W;YDR051C;YER166W;YDR093W;YBR041W;YNR047W;YCR091W;YPL006W;YDL046W;YDL019C;YHR073W;YKR003W;YHR001W;YNL231C;YNL264C;YJL079C;YKR013W;YJL078C;YBL020W;YOR049C;YJL145W;YAR042W;YLR181C
cellular ion homeostasis	6873	13	177.623	0.671878	4.20812	2.71854	YML057W;YLR433C;YKL190W;YDL142C;YCL058C;YML006C;YER133W;YOR267C;YHR194W;YOR147W;YJR059W;YMR216C;YFR003C
cellular calcium ion homeostasis	6874	10	300.626	0.46155	-0.814922	-3.18907	YLR220W;YGL155W;YBR036C;YBR187W;YMR105C;YGL006W;YGL167C;YEL031W;YDL128W;YBR127C
cellular metal ion homeostasis	6875	3	194.862	0.813732	11.8487	1.29162	YLR047C;YBR295W;YOL001W
cellular cadmium ion homeostasis	6876	1	90.5555	0	-2.71255	0	YOL122C
cellular cobalt ion homeostasis	6877	1	208.472	0	10.6196	0	YHR050W
cellular copper ion homeostasis	6878	15	240.7	0.647218	1.80205	1.88248	YMR244C-A;YHR175W;YLR083C;YJR040W;YMR021C;YER053C;YBR037C;YBR024W;YDR515W;YOL122C;YJR104C;YDR107C;YER113C;YEL027W;YLR126C
cellular iron ion homeostasis	6879	31	267.287	0.745394	5.01857	2.05085	YPL202C;YDR376W;YHL047C;YMR301C;YNL259C;YLR220W;YDR270W;YDR151C;YMR134W;YGR029W;YOR381W;YJR040W;YDL198C;YDR098C;YER174C;YLR205C;YPL135W;YOR226C;YMR177W;YPL224C;YCL017C;YKL040C;YKL134C;YBR295W;YEL065W;YLR034C;YLR136C;YJR049C;YEL027W;YDL120W;YLR126C
intracellular sequestering of iron ion	6880	3	187.257	0.727502	10.1168	1.00063	YLL051C;YKL040C;YLR369W
cellular zinc ion homeostasis	6882	10	219.589	0.779402	-0.293736	-12.1691	YOR316C;YIL090W;YDR492W;YOL002C;YLR023C;YOL101C;YDR205W;YJR104C;YMR243C;YKL175W
cellular sodium ion homeostasis	6883	3	148.121	0.833948	15.1932	1.56737	YML132W;YML016C;YDR436W
regulation of pH	6885	5	337.1	0.401968	1.18597	3.35821	YGR142W;YKL096W-A;YDR456W;YGL008C;YPL036W
intracellular protein transport	6886	90	247.954	0.647338	2.88065	2.29385	YJR005W;YKL135C;YBL037W;YPR029C;YPL195W;YGR261C;YPL259C;YHL019C;YBR288C;YOL062C;YLR170C;YJR058C;YJL024C;YOR094W;YPL051W;YCR032W;YFL025C;YGR142W;YCR094W;YGL206C;YGR167W;YER157W;YDL145C;YGR218W;YGL238W;YPR158W;YER166W;YDR093W;YMR162C;YAL026C;YDR358W;YHR108W;YLR293C;YOR185C;YJL044C;YHL002W;YGL241W;YPL125W;YER110C;YLR347C;YCL034W;YKL176C;YGR057C;YGR100W;YOR370C;YOR160W;YHR035W;YJR132W;YOR036W;YLR148W…
exocytosis	6887	43	248.906	0.729025	2.43872	3.16575	YFL039C;YJL085W;YBR102C;YMR192W;YPL249C;YOR237W;YPL145C;YDR122W;YLR096W;YNL293W;YOL112W;YKL129C;YMR109W;YDL019C;YHR073W;YKR003W;YHR001W;YGL167C;YJL204C;YDR164C;YLR166C;YGL233W;YNL272C;YER008C;YFL005W;YDR166C;YIL068C;YPR055W;YGR009C;YDR363W-A;YNL243W;YKL079W;YAL030W;YOR327C;YKR031C;YPR032W;YBL106C;YAR042W;YPR095C;YNL079C;YIL138C;YER031C;YGL210W
ER to Golgi vesicle-mediated transport	6888	80	203.611	0.793751	2.93724	2.40414	YDR524C;YIL044C;YDL192W;YBL078C;YIL004C;YPR176C;YKR068C;YJL031C;YML077W;YLR078C;YFL025C;YDL099W;YHR142W;YGR120C;YER157W;YDL145C;YGL200C;YLR080W;YFL048C;YBL040C;YAR002C-A;YAL007C;YOR016C;YGL002W;YGL054C;YBR210W;YML012W;YGR284C;YML067C;YAL042W;YDL226C;YJR031C;YEL022W;YER122C;YHL031C;YMR292W;YDR517W;YMR192W;YPL249C;YPL204W;YOR370C;YHR035W;YJL117W;YCL001W;YBR002C;YFR051C;YOR216C;YNL287W;YLR268W;YPR18…
retrograde vesicle-mediated transport, Golgi to ER	6890	28	226.668	0.678495	3.09138	2.42544	YIL004C;YDL145C;YNL258C;YDL226C;YJR031C;YEL022W;YGL020C;YER083C;YDL100C;YER122C;YIL048W;YCL001W;YFR051C;YPL010W;YDR498C;YNL287W;YLR268W;YGL137W;YIL076W;YLR440C;YDR189W;YGL145W;YLR043C;YGR209C;YOR075W;YGL098W;YDR372C;YFL038C
intra-Golgi vesicle-mediated transport	6891	22	221.192	0.698255	1.51859	3.10497	YDR524C;YIL044C;YKR068C;YGL223C;YGR120C;YER157W;YPR105C;YNL051W;YNL041C;YGL005C;YML071C;YKL179C;YJR031C;YEL022W;YDR170C;YLR026C;YKL006C-A;YDR407C;YMR218C;YGR166W;YMR197C;YKL196C
post-Golgi vesicle-mediated transport	6892	5	263.495	0.430654	0.882102	3.41742	YLR114C;YAL026C;YPR017C;YLR372W;YPL145C
Golgi to plasma membrane transport	6893	25	249.829	0.667077	2.04245	3.69061	YDL192W;YMR237W;YKR027W;YOR299W;YLR330W;YJL099W;YLR380W;YJL085W;YBR102C;YKL176C;YGR057C;YMR266W;YLR166C;YGL233W;YER008C;YFL005W;YDR166C;YIL068C;YPR055W;YGR009C;YAL030W;YOR327C;YPR032W;YBL106C;YMR183C
Golgi to endosome transport	6895	17	348.48	0.579918	0.978211	3.38488	YDR141C;YJR125C;YDR153C;YDR358W;YHR108W;YNL297C;YPL070W;YLR148W;YMR231W;YDR323C;YJL004C;YPL045W;YOR089C;YGL095C;YML097C;YKR014C;YNL093W
Golgi to vacuole transport	6896	24	245.704	0.626696	5.01406	2.20396	YKL135C;YPR029C;YPL195W;YGR261C;YPL259C;YHL019C;YBR288C;YLR170C;YJL024C;YDR358W;YHR108W;YOR036W;YDR323C;YMR079W;YOL018C;YLR396C;YGL095C;YDR484W;YJL029C;YDR027C;YIL173W;YJL222W;YMR197C;YML001W
endocytosis	6897	91	223.997	0.636588	2.95455	2.31297	YFL039C;YOR034C;YKR021W;YJR005W;YBL037W;YOL062C;YJR058C;YOR094W;YBR164C;YLR392C;YGR068C;YLR242C;YDL231C;YPR171W;YHR114W;YCR094W;YGL206C;YGR167W;YLL050C;YNR075W;YER166W;YDR093W;YDR069C;YAL026C;YOR223W;YBL047C;YNL084C;YDL161W;YLR206W;YLL038C;YCR028C;YBR207W;YGL181W;YIL041W;YOR237W;YIL002C;YNL106C;YOR109W;YNL227C;YPL145C;YOR181W;YDL146W;YCL034W;YPL004C;YNL297C;YNL293W;YKL129C;YMR109W;YIL048W;YDL019C…
receptor-mediated endocytosis	6898	4	269.219	0.577547	1.3177	2.2594	YNR035C;YBR109C;YMR109W;YGR198W
vesicle coating	6901	1	217.1	0	0.392085	0	YIL076W
vesicle targeting	6903	1	306.788	0	6.55364	0	YGL106W
vesicle docking involved in exocytosis	6904	9	355.886	0.694599	0.823653	2.59144	YNR049C;YLR148W;YDR323C;YDR164C;YGL233W;YPR055W;YDR189W;YLR396C;YGL095C
vesicle fusion	6906	20	233.183	0.627589	2.26371	2.57812	YIL004C;YLR078C;YHL031C;YLR093C;YDR323C;YLR268W;YFL005W;YGR009C;YLR026C;YKL006C-A;YAL030W;YOR327C;YPL232W;YMR183C;YDR468C;YOL018C;YOR106W;YGL212W;YMR197C;YKL196C
nucleocytoplasmic transport	6913	18	232.028	0.50533	1.73326	2.19765	YLR293C;YOR185C;YDL115C;YLR347C;YGL086W;YML031W;YJR072C;YER009W;YER105C;YBL079W;YJL039C;YAR002W;YMR129W;YBR267W;YGL100W;YKR092C;YDR395W;YDR457W
autophagy	6914	56	218.028	0.659755	0.862534	4.98974	YKL037W;YGL180W;YLL042C;YPR049C;YBR217W;YPR185W;YBR128C;YCR068W;YMR159C;YLR423C;YFR021W;YOL082W;YNL242W;YDL113C;YPL100W;YCL038C;YLR431C;YJL178C;YPL166W;YNR007C;YDR022C;YIL146C;YLR356W;YOL083W;YJL185C;YNL223W;YPL149W;YHR171W;YBL078C;YDL149W;YKR068C;YML077W;YBR131W;YGR163W;YKR019C;YKR007W;YGL124C;YHR195W;YPL154C;YPL085W;YBL050W;YNL272C;YFL005W;YBR077C;YJL083W;YMR218C;YBR254C;YDR246W;YDR472W;YOR115C…
apoptotic process	6915	25	219.561	0.592996	4.33131	2.1127	YNR074C;YGL160W;YJR089W;YNL305C;YML078W;YKR071C;YGR098C;YIL065C;YGL203C;YLR011W;YOR197W;YDL003W;YNL123W;YJL208C;YHR179W;YPL171C;YBL030C;YNL055C;YPL123C;YJR009C;YGR192C;YOR297C;YFL010C;YDR326C;YMR074C
cellular component movement	6928	1	264.165	0	1.58457	0	YOR269W
response to stress	6950	125	207.822	0.841159	9.92165	1.52807	YDL243C;YLR040C;YDR214W;YGL148W;YDR035W;YBR249C;YIL130W;YBR290W;YGR217W;YKL139W;YJR150C;YJR151C;YOL052C-A;YMR173W;YDR411C;YIL098C;YNL168C;YDL222C;YOR324C;YAL028W;YDR283C;YDL022W;YER062C;YPL223C;YHR104W;YPR005C;YBR248C;YMR251W-A;YDR291W;YMR186W;YGL073W;YLL026W;YFL014W;YJL159W;YBR072W;YCR021C;YDR533C;YPL280W;YOR391C;YDR171W;YLR259C;YDR258C;YPL240C;YLR099C;YLR309C;YLR247C;YGL018C;YJL034W;YKL093W;YFL…
defense response	6952	1	239.12	0	4.78734	0	YNL218W
response to osmotic stress	6970	22	253.412	0.579346	3.20646	1.4628	YMR092C;YKL048C;YIL053W;YER062C;YPL059W;YPL240C;YPL242C;YKL143W;YLR332W;YGR014W;YKL129C;YMR109W;YLR138W;YIL153W;YPL152W;YCR009C;YHR206W;YOR008C;YNR031C;YMR125W;YOR297C;YPL239W
hyperosmotic response	6972	9	399.05	0.447437	3.12246	0.907857	YOR028C;YDR040C;YDR420W;YLR113W;YGR014W;YDR162C;YJL128C;YLR336C;YMR039C
intracellular accumulation of glycerol	6973	1	412.411	0	3.73641	0	YDL022W
cellular response to DNA damage stimulus	6974	201	256.046	0.587827	1.80835	2.60516	YKL112W;YGL021W;YBL009W;YPR180W;YKL114C;YBL019W;YJL081C;YOR141C;YLR399C;YDL070W;YFL007W;YER014C-A;YDL164C;YBR274W;YIL035C;YOR061W;YGL019W;YOR039W;YIL132C;YMR048W;YLR394W;YKL139W;YJL006C;YML112W;YCL016C;YPL194W;YOL052C-A;YKL054C;YDR263C;YHR164C;YOR005C;YDL101C;YDR359C;YPR023C;YEL018W;YJR082C;YNL136W;YFL024C;YOR033C;YAL019W;YJR090C;YPL001W;YDR014W-A;YDR317W;YOL095C;YOR258W;YMR032W;YDR138W;YPL204W;Y…
DNA damage induced protein phosphorylation	6975	2	179.583	0.979535	3.2118	0.628937	YBR136W;YBL088C
response to oxidative stress	6979	12	316.402	0.671903	5.49764	1.87541	YKR066C;YDR256C;YGR088W;YKL026C;YBR244W;YLR205C;YIR037W;YER042W;YCL033C;YDR346C;YDR222W;YLR225C
response to unfolded protein	6986	10	217.541	0.727673	5.00142	0.947888	YFL031W;YHR079C;YJL034W;YKL073W;YHR204W;YGR038W;YLR350W;YMR214W;YFR026C;YNL310C
positive regulation of transcription from RNA polymerase II promoter involved in unfolded protein re	6990	1	75.661	0	2.77158	0	YFL031W
cellular response to nitrogen starvation	6995	6	344.527	0.606638	11.826	1.78763	YLR155C;YLR157C;YLR158C;YLR160C;YEL062W;YDR477W
nucleus organization	6997	3	307.945	0.432273	0.0583865	72.7666	YLR293C;YOR185C;YDR457W
nuclear envelope organization	6998	6	118.822	0.43085	3.04728	3.0454	YNR016C;YIL040W;YHR036W;YGL247W;YHR004C;YAL009W
nuclear pore organization	6999	12	245.532	0.511517	0.899926	2.87386	YDL088C;YML031W;YFR002W;YMR047C;YML103C;YJL039C;YMR153W;YGR119C;YMR129W;YLL023C;YLR018C;YIL016W
nucleolus organization	7000	2	252.058	0.25229	2.26224	1.28074	YJL076W;YKR010C
telomere maintenance via telomerase	7004	14	188.154	0.831841	0.307893	17.3487	YDL220C;YLR233C;YLR318W;YIL009C-A;YBL032W;YDR499W;YML060W;YAR007C;YNL312W;YJL173C;YLR453C;YGR099W;YLR010C;TER1;YLR234W
mitochondrion organization	7005	37	215.417	0.608845	1.6867	2.59291	YNL315C;YMR012W;YLL001W;YMR134W;YIL131C;YNL068C;YCR065W;YOL060C;YOR228C;YLR253W;YML104C;YAL010C;YOL009C;YLR368W;YHR194W;YOR147W;YGL219C;YKL053C-A;YPR083W;YDR219C;YOR211C;YLL006W;YHR120W;YJL116C;YBR212W;YBL022C;YNL055C;YLL013C;YML091C;YNL213C;YER125W;YDR393W;YML058W;YNL066W;YKL166C;YNL310C;YJR120W
mitochondrial membrane organization	7006	2	302.125	0.467994	1.48111	2.29109	YDL142C;YOR037W
inner mitochondrial membrane organization	7007	5	223.552	0.363577	0.0664518	64.8244	YJR080C;YBR185C;YGR132C;YDR393W;YPR140W
plasma membrane organization	7009	3	124.966	0.175727	-0.80797	-3.95436	YMR251W-A;YFL014W;YPR149W
cytoskeleton organization	7010	9	235.607	0.919768	0.493494	8.1812	YAR014C;YBR109C;YDR171W;YOL076W;YPR131C;YJL179W;YNL138W;YIL126W;YKL203C
actin filament organization	7015	36	232.368	0.685991	2.93861	2.33607	YLR370C;YBR234C;YNL020C;YDL029W;YJR065C;YHR114W;YLL050C;YLR429W;YNL084C;YDL161W;YLR206W;YJR125C;YLL038C;YPL242C;YOR181W;YCL034W;YJL128C;YBL105C;YDL134C;YDL188C;YIL095W;YDL135C;YOR127W;YNL090W;YDR129C;YOR329C;YOR367W;YNL032W;YNL243W;YNL138W;YNL079C;YIL138C;YGR080W;YLR337C;YOR043W;YHR016C
microtubule-based process	7017	12	163.668	0.871578	3.61588	2.65399	YAL020C;YLR412W;YLR429W;YDR424C;YMR294W;YOR269W;YNL090W;YML085C;YFL037W;YML124C;YLR212C;YPL253C
microtubule-based movement	7018	7	147.117	0.621948	1.53127	6.8196	YEL061C;YKR054C;YPR141C;YBL063W;YPL155C;YGL216W;YKL079W
microtubule depolymerization	7019	3	110.128	0.68641	6.22011	2.48627	YER016W;YEL061C;YBL063W
microtubule nucleation	7020	18	265.748	0.479059	2.41111	1.61434	YER016W;YOR257W;YNL225C;YPL017C;YIL144W;YOL069W;YGL093W;YDR356W;YMR117C;YER018C;YPL124W;YKL042W;YAL047C;YHR172W;YNL126W;YBL034C;YLR045C;YLR212C
tubulin complex assembly	7021	10	256.744	0.630445	1.21687	3.41883	YOR349W;YPL241C;YMR138W;YNL153C;YEL003W;YML094W;YGR078C;YER007W;YOR265W;YLR200W
post-chaperonin tubulin folding pathway	7023	1	350.291	0	2.90262	0	YNL148C
negative regulation of microtubule depolymerization	7026	3	270.136	0.325304	4.37563	0.469357	YER016W;YPL155C;YJL042W
endoplasmic reticulum organization	7029	7	371.606	0.662826	0.700594	3.97447	YDR141C;YOR227W;YMR293C;YDR233C;YOR165W;YAL011W;YPR028W
Golgi organization	7030	3	69.6663	0.195809	-0.192736	-35.3984	YGL223C;YDR517W;YBR264C
peroxisome organization	7031	26	268.289	0.628677	5.05835	1.75441	YDR216W;YPR128C;YLL001W;YIL065C;YKL026C;YOR084W;YKL197C;YDR265W;YOL147C;YOL044W;YDL065C;YAL055W;YPL112C;YOR193W;YHR150W;YDR479C;YDR329C;YLR324W;YGR004W;YBR168W;YCL056C;YGR133W;YNL329C;YGR077C;YGL115W;YKR001C
endosome organization	7032	6	272.7	0.365975	3.02176	0.850268	YKL061W;YLR408C;YDR357C;YGL079W;YNL086W;YEL005C
vacuole organization	7033	13	292.343	0.535662	2.77648	0.684561	YAL040C;YGR071C;YOR246C;YIL041W;YIL048W;YKL051W;YDL077C;YEL027W;YPL045W;YLR396C;YDR080W;YGL095C;YJL059W
vacuolar transport	7034	17	281.785	0.490742	1.8735	1.73536	YJR001W;YPL084W;YBR131W;YLR083C;YPR079W;YBL017C;YJL097W;YDR107C;YER113C;YER128W;YLR447C;YKR001C;YER072W;YFL004W;YPL019C;YJL012C;YJL059W
vacuolar acidification	7035	26	257.95	0.632354	0.719408	5.70053	YGR092W;YKR007W;YDR456W;YJR033C;YDR202C;YDR065W;YDR328C;YMR054W;YDL185W;YHR039C-A;YPL234C;YPR036W;YHR026W;YBR127C;YHR060W;YEL027W;YOR332W;YKL080W;YLR447C;YGR020C;YEL051W;YCL005W-A;YOR270C;YKL119C;YDR495C;YGL095C
protein catabolic process in the vacuole	7039	9	210.079	0.766142	5.71086	1.4658	YKL103C;YBR286W;YMR174C;YEL060C;YMR297W;YDR028C;YLR373C;YBR105C;YIL017C
lysosome organization	7040	1	215.462	0	-2.90792	0	YKR007W
cell cycle	7049	315	252.042	0.647952	2.6324	2.76271	YPL267W;YDL239C;YLR227C;YIL158W;YGL021W;YBL009W;YGR225W;YBR211C;YBR158W;YNL172W;YDL008W;YLR127C;YDR118W;YOR249C;YLR102C;YKL052C;YDL088C;YJR053W;YCL029C;YER016W;YJR089W;YNL166C;YGR230W;YBL097W;YGR188C;YMR055C;YOR026W;YAR014C;YEL029C;YNR027W;YCL014W;YCR063W;YJR092W;YLR353W;YGR041W;YLR226W;YLR175W;YDR182W;YCR002C;YJR076C;YHR107C;YLR215C;YDL220C;YFR028C;YAR019C;YKL022C;YGL116W;YHR166C;YLR310C;YFR036W…
cell cycle arrest	7050	3	138.603	0.482351	1.35324	6.36191	YBL016W;YML058W-A;YCL032W
mitotic spindle organization	7052	1	223.597	0	5.5158	0	YNL225C
chromosome segregation	7059	71	249.47	0.663542	2.74925	2.36398	YGL071W;YKL052C;YDR022C;YJR089W;YJR060W;YGR140W;YDR254W;YHR122W;YFR046C;YPL200W;YPL018W;YLR381W;YDR016C;YKR083C;YBR233W-A;YDR320C-A;YGR113W;YDR052C;YIR010W;YGL061C;YGR098C;YPL137C;YAL031C;YER133W;YMR311C;YPR179C;YKL138C-A;YPL209C;YIL026C;YAR018C;YDL003W;YPR046W;YDR318W;YJR135C;YKL089W;YAL034W-A;YHR199C-A;YIL144W;YOR156C;YLR315W;YJR112W;YPL233W;YOL069W;YBL079W;YGR179C;YCR077C;YDR113C;YDR419W;YPR00…
sister chromatid cohesion	7062	5	206.158	0.560669	0.115101	24.8795	YJR068W;YNL290W;YOL094C;YBR087W;YLR357W
mitotic sister chromatid cohesion	7064	26	255.035	0.593321	2.42537	3.53137	YER016W;YPL008W;YMR048W;YMR078C;YPR135W;YHR191C;YCL016C;YOR144C;YDR363W;YIL026C;YPR141C;YJL019W;YCL061C;YJR072C;YMR076C;YNL262W;YBR088C;YDR419W;YDR014W;YPL024W;YER147C;YFL008W;YJL074C;YNL273W;YLR234W;YPL253C
mitotic nuclear division	7067	133	269.835	0.638388	2.80338	2.23516	YPL267W;YGL021W;YBL009W;YBR211C;YBR158W;YNL172W;YDL008W;YLR127C;YDR118W;YOR249C;YLR102C;YDR106W;YKL052C;YDL088C;YJR053W;YCL029C;YER016W;YBL097W;YMR055C;YLR175W;YFR028C;YAR019C;YKL022C;YGL116W;YHR166C;YLR310C;YFR036W;YBL084C;YBR160W;YOR257W;YFL009W;YMR001C;YDL017W;YGL003C;YDR254W;YEL061C;YGR108W;YPR119W;YDL155W;YLR210W;YFR046C;YGL238W;YPL018W;YLR381W;YDR016C;YKR083C;YBR233W-A;YDR320C-A;YGR113W;YDR…
negative regulation of transcription from RNA polymerase II promoter during mitosis	7070	5	353.224	0.643879	2.50506	2.19519	YBR112C;YOR279C;YDR310C;YCR084C;YDR207C
positive regulation of transcription on exit from mitosis, from RNA polymerase II promoter	7074	1	749.676	0	-1.13825	0	YDR146C
mitotic chromosome condensation	7076	11	296.882	0.70905	5.3979	1.09609	YBL097W;YFR027W;YDL003W;YMR076C;YDR180W;YER147C;YFR031C;YLR086W;YOL006C;YDR325W;YLR272C
regulation of mitosis	7088	6	247.025	0.631803	7.16749	0.829865	YOR198C;YFR027W;YNL078W;YMR153W;YMR308C;YJL047C
traversing start control point of mitotic cell cycle	7089	7	232.875	0.455651	0.79978	2.6021	YAL021C;YLR310C;YGR155W;YLR361C;YMR135C;YGR245C;YGL173C
metaphase/anaphase transition of mitotic cell cycle	7091	2	355.15	0.166804	4.3014	0.53054	YNL172W;YLR127C
activation of mitotic anaphase-promoting complex activity	7092	3	277.682	0.801121	4.98469	0.648631	YGL116W;YGL003C;YGL240W
mitotic cell cycle checkpoint	7093	2	218.006	0.24528	-1.31082	-3.15774	YBR158W;YPL194W
mitotic spindle assembly checkpoint	7094	26	271.218	0.406532	2.16597	1.22342	YDL088C;YER016W;YGR188C;YOR026W;YGL116W;YMR168C;YOR178C;YER133W;YBR010W;YNL031C;YNL164C;YGL086W;YJL030W;YJL013C;YDL028C;YER105C;YBL079W;YMR153W;YDL134C;YDL188C;YOR073W;YGL093W;YAL016W;YIL031W;YGL060W;YFR003C
mitotic G2 DNA damage checkpoint	7095	1	263.898	0	4.50668	0	YJL090C
regulation of exit from mitosis	7096	18	240.098	0.682863	3.27603	1.1806	YJR053W;YMR055C;YFR028C;YAR019C;YAL041W;YLR229C;YNL298W;YGR098C;YHR061C;YDR309C;YAL024C;YIL106W;YJL076W;YOR119C;YDR328C;YHR152W;YHL007C;YML064C
nuclear migration	7097	5	203.605	0.701154	2.29194	1.16564	YHR129C;YMR294W;YML104C;YOR195W;YOL006C
membrane addition at site of cytokinesis	7107	2	146.932	0.156687	-0.446292	-8.61208	YOR326W;YFL005W
cytokinesis, completion of separation	7109	12	206.762	0.690291	5.29852	1.57163	YOR058C;YBL085W;YER114C;YNL192W;YLR286C;YER124C;YHR143W;YNR067C;YKL189W;YHR023W;YCR057C;YGL028C
cell budding	7114	7	145.536	0.775905	5.43919	1.70564	YBR109C;YER133W;YIL129C;YMR313C;YKR089C;YHR111W;YIL008W
regulation of cell budding	7116	1	457.201	0	3.28615	0	YMR100W
budding cell bud growth	7117	13	156.869	0.544222	0.434121	6.42211	YAL020C;YKL046C;YMR238W;YKL048C;YDR507C;YCL024W;YKR048C;YDL134C;YDL188C;YLR387C;YBR267W;YPR165W;YGR221C
budding cell apical bud growth	7118	20	196.827	0.684881	1.13671	3.52946	YNL271C;YBL085W;YER114C;YLR319C;YNL161W;YLR229C;YKL189W;YHR102W;YFL034C-B;YOR326W;YER149C;YOR127W;YMR200W;YOR353C;YLL021W;YHL007C;YIL129C;YNL079C;YIL138C;YKR020W
budding cell isotropic bud growth	7119	5	290.24	0.744618	4.15497	1.71706	YFL039C;YLR229C;YOR127W;YNL079C;YIL138C
axial cellular bud site selection	7120	13	218.596	0.585677	1.82983	1.20009	YPR122W;YIL140W;YKL092C;YCL014W;YJR092W;YCR038C;YKL048C;YGL054C;YBR210W;YHR061C;YIR006C;YGR058W;YGR152C
bipolar cellular bud site selection	7121	17	259.729	0.638721	1.45957	1.39159	YDR184C;YKL092C;YCR038C;YLR319C;YNL084C;YKL129C;YMR109W;YIR006C;YER149C;YGR058W;YGR152C;YFL005W;YNL243W;YLL021W;YLR313C;YHL007C;YLR337C
pseudohyphal growth	7124	60	251.665	0.697983	6.17022	1.31439	YER177W;YDR099W;YLR319C;YLR353W;YCR093W;YLR229C;YKL149C;YIL049W;YOR030W;YMR238W;YMR316W;YDL024C;YHR011W;YHR143W;YPL021W;YKL048C;YLR083C;YIR019C;YER020W;YOR371C;YAL056W;YDL035C;YOR032C;YJR147W;YJR094C;YDR497C;YGL197W;YNL142W;YNL119W;YHL023C;YDR043C;YBR066C;YHR073W;YDR251W;YER178W;YER149C;YJR153W;YKL043W;YCL047C;YDL230W;YNL098C;YOR127W;YER129W;YOR315W;YPL026C;YDR477W;YMR016C;YLL021W;YLR313C;YDR392W…
meiotic nuclear division	7126	135	230.363	0.666942	3.50936	2.32291	YCR010C;YDL239C;YLR227C;YBL009W;YGR225W;YBR211C;YOR198C;YGR230W;YFL029C;YFR028C;YFL009W;YDL017W;YDR254W;YMR198W;YNL225C;YCR086W;YIL132C;YMR048W;YPL200W;YLR394W;YPL018W;YLR381W;YDR052C;YPL194W;YER179W;YNL001W;YDR273W;YDR512C;YOR178C;YER133W;YDR506C;YLR445W;YDR014W-A;YGL251C;YIL072W;YGL033W;YJL146W;YJR094C;YJL106W;YGL192W;YBR107C;YER180C;YPR141C;YCL055W;YDR439W;YER106W;YNL307C;YPR046W;YDR318W;YJR13…
meiosis I	7127	3	328.952	0.927298	1.03479	0.894887	YGR225W;YDR113C;YHR152W
synapsis	7129	10	242.859	0.698775	6.75504	1.43159	YPL200W;YLR394W;YGL251C;YIL072W;YGL033W;YJL019W;YOL104C;YMR076C;YDR285W;YGL249W
synaptonemal complex assembly	7130	13	247.793	0.529047	5.5408	1.34089	YGR225W;YBR160W;YLR394W;YIL072W;YPR007C;YLR263W;YFR031C;YJL074C;YLR086W;YHR153C;YDR325W;YLR272C;YGL249W
reciprocal meiotic recombination	7131	51	218.31	0.694133	5.23196	1.72932	YLR394W;YER179W;YDR446W;YLR445W;YGL251C;YGL033W;YBR136W;YPL121C;YNL210W;YMR167W;YLR035C;YPL164C;YBR098W;YGL183C;YIR025W;YMR224C;YML128C;YLR219W;YOR354C;YHR039C;YHR120W;YCR092C;YFL003C;YDL154W;YDR097C;YDR386W;YOL104C;YBR186W;YNL082W;YOR368W;YER173W;YER095W;YBR073W;YLR329W;YHR157W;YJR021C;YMR133W;YPR007C;YLR263W;YAR007C;YNL312W;YJL173C;YHL024W;YGL250W;YHR079C-A;YGL213C;YJL074C;YNL088W;YLR234W;YDR28…
cell adhesion	7155	7	185.79	0.755682	6.41885	1.06602	YNR044W;YGL032C;;YCR089W;YER027C;YFL014W;YJR004C;YDR477W
establishment or maintenance of cell polarity	7163	5	272.032	0.866646	3.35599	1.19405	YKL092C;YNL161W;YER166W;YDR093W;YFL034C-B
signal transduction	7165	68	210.591	0.667202	3.26258	2.44773	YOR134W;YER155C;YPL115C;YKL092C;YGL190C;YFR014C;YOL016C;YBR203W;YJL005W;YJL201W;YBR239C;YER027C;YHR005C;YER020W;YOR371C;YAL056W;YGL121C;YDL035C;YLR293C;YOR185C;YPL242C;YBR140C;YOL081W;YDL240W;YNL006W;YOR231W;YPL140C;YDR277C;YPL006W;YOR360C;YBL105C;YPL268W;YAL017W;YOL045W;YOR101W;YNL098C;YPL133C;YOR127W;YDR379W;YBR260C;YFL047W;YDL138W;YCR027C;YPL089C;YGR152C;YOR014W;YDR389W;YDR422C;YGL208W;YBR077C…
cell surface receptor signaling pathway	7166	1	32.565	0	22.12	0	YNL323W
G-protein coupled receptor signaling pathway	7186	7	211.671	0.656264	1.53714	2.30478	YMR116C;YHR005C;YER020W;YDL035C;YJR086W;YFL026W;YKL178C
adenylate cyclase-modulating G-protein coupled receptor signaling pathway	7188	2	419.69	0.34414	5.39562	0.178225	YJL005W;YOR107W
adenylate cyclase-activating G-protein coupled receptor signaling pathway	7189	3	275.251	0.770953	0.778121	6.95142	YHR005C;YER020W;YOR101W
activation of adenylate cyclase activity	7190	1	344.245	0	7.01304	0	YNL098C
protein kinase C-activating G-protein coupled receptor signaling pathway	7205	2	424.821	0.0450134	1.44867	0.370252	YOR171C;YLR260W
osmosensory signaling pathway	7231	6	250.682	0.539384	2.71942	1.02763	YLR113W;YPR075C;YJL128C;YLR248W;YBR260C;YER118C
osmosensory signaling pathway via Sho1 osmosensor	7232	5	225.919	0.794362	3.45145	1.44813	YDR420W;YGR014W;YLR362W;YHL007C;YCL032W
osmosensory signaling via phosphorelay pathway	7234	4	92.3445	0.590466	4.89027	2.41374	YIL147C;YLR006C;YNR031C;YDL235C
small GTPase mediated signal transduction	7264	48	238.624	0.593497	2.67803	1.92943	YDL192W;YDL137W;YOR094W;YBR164C;YPL051W;YER155C;YCR038C;YAL041W;YLR310C;YLR229C;YGL155W;YMR138W;YPR017C;YAL048C;YLR293C;YOR185C;YPL242C;YAL024C;YMR023C;YOR101W;YNL098C;YDL135C;YDR379W;YFL047W;YCR027C;YPR165W;YNL090W;YIL118W;YKR055W;YNL180C;YGR070W;YLR371W;YGR152C;YLL016W;YFL005W;YPR032W;YML064C;YOR089C;YFL038C;YBR264C;YNL304W;YER031C;YGL210W;YKR014C;YNL093W;YLR262C;YML001W;YHR022C;YLR422W
Ras protein signal transduction	7265	10	260.993	0.699192	2.96208	2.39181	YER177W;YDR099W;YLR310C;YJL005W;YPL096C-A;YIL119C;YLL016W;YNL138W;YJL164C;YPL203W;YKL166C;YLL017W
Rho protein signal transduction	7266	8	223.584	0.377948	2.6284	1.6169	YPL161C;YER114C;YJL085W;YHR061C;YNL180C;YOR008C;YNL283C;YOL105C
peptide pheromone maturation	7323	8	199.826	0.396728	0.660388	5.13646	YPR122W;YNL238W;YKL019W;YMR274C;YOR219C;YDR410C;YLR389C;YJR117W
positive regulation of transcription from RNA polymerase II promoter by pheromones	7329	6	249.185	0.982711	9.34825	1.32167	YNL027W;YCL055W;YKR095W-A;YDR183W;YOR281C;YHR084W
regulation of mitotic cell cycle	7346	8	276.307	0.641663	0.0806823	38.7421	YLR215C;YBR135W;YER133W;YDR253C;YDL102W;YKR072C;YGR229C;YGR211W
regulation of mating-type specific transcription, DNA-templated	7532	3	50.6697	1.11874	28.2898	0.806143	YCL066W;YCR097W;A1;YCR040W
mating type switching	7533	7	244.148	0.573723	3.23441	1.24279	YJL090C;YDL227C;YAL029C;YKL130C;YBR130C;YOR035C;YOR191W
donor selection	7535	4	285.07	0.646205	2.59605	1.03355	YIL035C;YOR061W;YIL131C;YMR106C
cell aging	7569	2	82.4398	0.504098	0.0580951	118.332	YMR273C;YML109W
extrachromosomal circular DNA accumulation involved in cell aging	7580	1	676.95	0	0.693233	0	YDR110W
response to nutrient	7584	2	322.385	0.319869	0.848476	4.87007	YJL095W;YPL084W
mating	7618	2	269.435	0.396494	5.94454	0.114075	YPL187W;YGL089C
ultradian rhythm	7624	1	158.507	0	-2.40768	0	YGL181W
microtubule binding	8017	28	264.72	0.678428	0.964682	5.6294	YNL148C;YOR058C;YKL052C;YCL029C;YER016W;YEL061C;YLR429W;YDR016C;YKR083C;YBR233W-A;YDR320C-A;YGR113W;YGL061C;YDR130C;YKL138C-A;YPL017C;YPR141C;YBL063W;YPL155C;YGL216W;YPL174C;YBL031W;YKL079W;YGL093W;YDR201W;YKR037C;YLR045C;YPL253C
protein C-terminus binding	8022	1	324.834	0	6.04925	0	YMR026C
transcription elongation factor complex	8023	2	127.01	0.29488	-3.66925	-0.334428	YKL160W;YGL207W
ATP-dependent helicase activity	8026	30	270.461	0.589529	1.14825	3.07218	YPL008W;YPL119C;YDL031W;YNL112W;YGL078C;YOR046C;YNR038W;YOR204W;YDL160C;YKL078W;YLL008W;YMR128W;YDR021W;YMR290C;YJL033W;YBR142W;YDR194C;YKR086W;YNR011C;YER013W;YDR243C;YGL120C;YBR237W;YER171W;YGL171W;YHR065C;YMR190C;YFL002C;YKR059W;YJL138C
monocarboxylic acid transmembrane transporter activity	8028	7	204.011	0.716244	7.83628	1.85931	YNL065W;YNL125C;YDL054C;YKL221W;YOL119C;YOR306C;YHL008C
tRNA processing	8033	86	213.773	0.689259	1.4739	3.21291	YGR262C;YML036W;YFL001W;YML080W;YLR401C;YLR405W;YNL062C;YJL125C;YJL184W;YKR038C;YDL051W;YKL205W;YBL026W;YLR438C-A;YER112W;YER146W;YDR378C;YNL147W;YJR022W;YOR274W;YPR047W;YMR023C;YGL236C;YBL024W;YNL119W;YGL211W;YCL017C;YDL014W;YKR095W-A;YNL221C;YNL282W;YBR257W;YAL033W;YGR030C;YBR167C;YBL018C;YOL141W;YAL043C;YPL212C;YGL063W;YNL292W;YGR169C;YOR243C;YDL036C;YDL104C;YOL066C;YMR283C;YGR276C;;YML091C;YH…
enzyme activator activity	8047	23	256.342	0.616666	2.7026	2.66155	YGR225W;YGL105W;YLR319C;YHR114W;YMR001C;YOL149W;YGR093W;YDR373W;YMR311C;YDL207W;YNL218W;YKL201C;YKR048C;YGR280C;YDR217C;YOL010W;YPL024W;YPL047W;YGL066W;YER096W;YBL061C;YBR111W-A;YBR058C-A
mitochondrial fusion	8053	4	231.905	0.389444	-0.60621	-10.2644	YBR179C;YLR368W;YOR211C;YDR470C
cyclin catabolic process	8054	4	262.504	0.569559	5.42362	0.432792	YNL172W;YLR127C;YGL116W;YGL240W
ARF GTPase activator activity	8060	6	142.068	0.574696	6.1298	1.09153	YDR524C;YIL044C;YDL226C;YER122C;YGL181W;YNL204C
chitin binding	8061	2	200.781	1.18403	9.16319	1.69525	YGR282C;YLR286C
ornithine decarboxylase inhibitor activity	8073	1	459.236	0	5.3087	0	YPL052W
N-acetyltransferase activity	8080	16	226.081	0.747595	6.84646	1.71499	YHR013C;YPL086C;YGR252W;YFL017C;YPL001W;YPR193C;YEL066W;YNL132W;YPR051W;YPR131C;YMR069W;YOR253W;YDR071C;YGR212W;YJL127C;YIR042C
phosphoric diester hydrolase activity	8081	15	148.282	0.850748	9.31222	1.77809	YDL237W;YKL114C;YBL019W;YFL061W;YNL335W;YPL110C;YGL248W;YOR360C;YPL206C;YGR233C;YPL268W;YBR223C;YLR132C;YBR242W;YGL101W
cytoskeletal protein binding	8092	5	211.168	0.479146	-0.424223	-9.14336	YMR032W;YPL242C;YCR009C;YDR388W;YBL007C
DNA-dependent ATPase activity	8094	24	253.389	0.666555	2.57143	2.84135	YER164W;YER179W;YAL019W;YHR120W;YOL090W;YCR092C;YFL003C;YDL154W;YDR097C;YBR114W;YJR035W;YLR032W;YER095W;YGL163C;YDR076W;YDR004W;YJR052W;YBR073W;YGR056W;YLR430W;YOR290C;YIL126W;YNL088W;YOR191W
5S rRNA binding	8097	3	188.334	0.606483	-1.12618	-1.63018	YOL077C;YKR081C;YPL131W
protein localization	8104	11	258.918	0.78802	3.08067	2.39188	YCR088W;YMR001C;YJL207C;YGL106W;YDR113C;YGR086C;YGL014W;YPL153C;YOR357C;YFL004W;YBL060W
asymmetric protein localization	8105	2	368.167	0.595026	3.01622	0.0885202	YOR129C;YNL233W
alcohol dehydrogenase (NADP+) activity	8106	3	130.953	1.60099	27.5868	0.610558	YMR318C;YCR105W;YNL134C
UDP-glucose:hexose-1-phosphate uridylyltransferase activity	8108	1	274.977	0	-4.13415	0	YBR018C
nicotinamide N-methyltransferase activity	8112	1	370.423	0	3.26996	0	YLR285W
peptide-methionine (S)-S-oxide reductase activity	8113	1	235.213	0	9.78433	0	YER042W
sphinganine-1-phosphate aldolase activity	8117	1	480.592	0	-3.72397	0	YDR294C
ubiquinol-cytochrome-c reductase activity	8121	8	99.7457	0.666992	5.4214	1.97001	Q0105;YBL045C;YHR001W-A;YPR191W;YFR033C;YDR529C;YJL166W;YGR183C;YEL024W
4-alpha-hydroxytetrahydrobiopterin dehydratase activity	8124	1	69.886	0	0.304439	0	YHL018W
transcription factor binding	8134	10	249.435	0.724717	2.94388	1.74625	YPL181W;YPL049C;YDR480W;YIL131C;YNL068C;YCR065W;YGR040W;YLR011W;YNL309W;YOR093C
NADH dehydrogenase (ubiquinone) activity	8137	1	29.0365	0	26.839	0	YML120C
protein tyrosine/serine/threonine phosphatase activity	8138	6	156.216	0.883464	8.68937	0.899898	YFR028C;YNL053W;YBR276C;YIL113W;YNL128W;YIR026C
nuclear localization sequence binding	8139	5	208.289	0.802524	3.36792	2.64448	YHL010C;YBR017C;YER110C;YOR160W;YMR308C
oxysterol binding	8142	7	230.715	0.553128	4.47842	2.23857	YOR237W;YPL145C;YDL019C;YHR073W;YKR003W;YHR001W;YAR042W
poly(A) binding	8143	6	204.685	0.541559	2.61107	0.889023	YJL050W;YGL122C;YDR432W;YER165W;YIR001C;YER049W
drug binding	8144	3	161.847	0.578034	-0.325253	-8.90873	YGR175C;YJR066W;YKL203C
metabolic process	8152	420	223.736	0.735713	5.70848	2.03704	YNR033W;YMR289W;YNR016C;YLR144C;YLR304C;YJL200C;YAL054C;YLR153C;YLR028C;YMR120C;YGR204W;YMR300C;YGL234W;YCR011C;YLR397C;YFL030W;YHR198C;YAL049C;YOR215C;YHR199C;YER080W;YMR170C;YMR169C;YOR374W;YER073W;YPL061W;YDR242W;YGL156W;YER036C;YER069W;YMR062C;YDR127W;YPR060C;YHR129C;YDR106W;YPR145W;YGR124W;YLR189C;YPR026W;YMR301C;YOR011W;YIL124W;YHR208W;YJR148W;YDR375C;YGR282C;YBL098W;YLR231C;YDR428C;YDL141W…
para-aminobenzoic acid biosynthetic process	8153	1	95.5135	0	2.6125	0	YNR033W
actin polymerization or depolymerization	8154	2	197.469	0.773438	2.50546	3.36762	YNL079C;YIL138C
negative regulation of DNA replication	8156	6	389.451	0.590326	0.7844	2.68278	YMR048W;YDR110W;YDR217C;YDL042C;YML058W;YNL273W
protein phosphatase 1 binding	8157	4	215.776	0.534366	0.109071	30.1294	YBR045C;YPL137C;YAL031C;YOR329C
hedgehog receptor activity	8158	1	401.682	0	-0.634329	0	YPL006W
methyltransferase activity	8168	76	233.84	0.746195	5.0116	1.96616	YBR236C;YOR239W;YDR408C;YGR001C;YBR141C;YCR047C;YOR074C;YGR157W;YOL096C;YML110C;YHR209W;YHR109W;YPL266W;YDR440W;YLR172C;YHL039W;YIL064W;YLR186W;YML008C;YJL125C;YBR034C;YIL110W;YBR133C;YGL192W;YCL055W;YKR069W;YER091C;YDL200C;YLL062C;YOR201C;YGL136C;YMR228W;YNL063W;YDR140W;YBL024W;YLR285W;YDL014W;YNL061W;YDR316W;YJR073C;YDR435C;YOL141W;YNL022C;YPL208W;YDR198C;YBR030W;YDR257C;YLR137W;YDR465C;YDR083W…
N-methyltransferase activity	8170	1	173.134	0	1.56506	0	YJR073C
RNA methyltransferase activity	8173	4	250.831	0.413977	-1.31956	-2.2914	YOR201C;YPL157W;YKR056W;YDL112W
tRNA methyltransferase activity	8175	4	228.371	0.800418	2.33694	1.1788	YOL141W;YOL125W;YBR061C;YGL050W
tRNA (guanine-N7-)-methyltransferase activity	8176	2	423.195	1.08006	-1.21241	-4.67945	YDL201W;YDR165W
succinate dehydrogenase (ubiquinone) activity	8177	5	294.871	0.875001	3.09805	1.48705	YKL148C;YLL041C;YKL141W;YDR178W;YJL045W
adenylate cyclase binding	8179	1	367.533	0	2.38791	0	YNL138W
COP9 signalosome	8180	7	252.636	0.867257	1.84184	2.59988	YMR025W;YDR179C;YIL071C;YDL147W;YDL216C;YOL117W;YJR084W
glycogen phosphorylase activity	8184	1	85.41	0	-6.66278	0	YPR160W
RNA-dependent ATPase activity	8186	13	225.926	0.622361	0.739778	5.47551	YNL112W;YGL078C;YOR046C;YMR290C;YJL033W;YMR080C;YKR086W;YNR011C;YBR237W;YGL171W;YHR065C;YLR430W;YKR059W
eukaryotic initiation factor 4E binding	8190	1	54.654	0	6.04945	0	YKL204W
tRNA guanylyltransferase activity	8193	1	532.244	0	-1.88109	0	YGR024C
UDP-glycosyltransferase activity	8194	2	206.868	0.0853891	-1.91125	-0.247034	YDR437W;YPL175W
phosphatidate phosphatase activity	8195	4	311.594	0.562568	0.192719	34.0841	YNL094W;YDR284C;YDR503C;YMR165C
ferrous iron binding	8198	6	268.272	0.277942	0.931494	2.34408	YJR025C;YPL135W;YJR097W;YGR144W;YDR353W;YDL120W
ferric iron binding	8199	1	246.185	0	-1.05127	0	YDL120W
steroid metabolic process	8202	23	245.879	0.593662	2.93469	2.29446	YGR177C;YLR189C;YHR007C;YMR208W;YML126C;YMR202W;YNL280C;YGR060W;YGL001C;YER044C;YLR056W;YGL012W;YMR015C;YML008C;YMR220W;YHR190W;YOR237W;YML075C;YLR450W;YPL117C;YPL145C;YNR043W;YHR042W
ergosterol metabolic process	8204	2	81.117	0.643498	-0.275481	-33.5787	YNR019W;YOL151W
peptidase activity	8233	113	216.052	0.711718	4.86875	2.032	YHR047C;YER017C;YKL103C;YKL157W;YBR286W;YHR113W;YDR101C;YNL223W;YNR020C;YPR122W;YIL015W;YJL172W;YDR430C;YHR028C;YDR069C;YFR044C;YBR281C;YNL191W;YHR132C;YLR299W;YGR098C;YLL029W;YDR331W;YDR533C;YPL280W;YOR391C;YER078C;YMR150C;YMR035W;YGL203C;YNL238W;YNL045W;YNL239W;YLR244C;YBL091C;YLR163C;YHR024C;YOR197W;YDR144C;YNL123W;YKL134C;YKR087C;YFL044C;YGR101W;YPL154C;YBR074W;YBL022C;YEL060C;YMR297W;YCL057W…
cysteine-type peptidase activity	8234	30	211.521	0.789325	6.54242	1.66659	YNL223W;YDR069C;YGR098C;YDR331W;YPL280W;YOR391C;YNL239W;YOR197W;YFL044C;YMR154C;YFR004W;YMR322C;YDL122W;YNL186W;YKR098C;YJL197W;YBL067C;YBR058C;YMR304W;YPL072W;YOR124C;YER151C;YER144C;YFR010W;YIL156W;YMR223W;YER098W;YPL020C;YIL031W;YJR099W
metalloexopeptidase activity	8235	2	250.209	1.14295	4.61605	0.368035	YLR244C;YBL091C
serine-type peptidase activity	8236	13	229.434	0.589636	5.66425	1.41057	YHR028C;YMR150C;YMR035W;YNL238W;YNL123W;YGR101W;YBL022C;YEL060C;YPL246C;YCR045C;YIR022W;YOR219C;YOR003W
metallopeptidase activity	8237	35	188.516	0.744793	2.86006	3.08232	YHR047C;YER017C;YKL103C;YKL157W;YBR286W;YHR113W;YDR101C;YNR020C;YPR122W;YJL172W;YDR430C;YFR044C;YBR281C;YHR132C;YLL029W;YER078C;YNL045W;YLR163C;YHR024C;YKL134C;YKR087C;YBR074W;YCL057W;YFR004W;YDL216C;YLR389C;YJR117W;YIL137C;YOR256C;YJR126C;YPR024W;YMR089C;YOL154W;YIL108W;YOL057W;YOL153C
dipeptidyl-peptidase activity	8239	2	194.016	0.202764	0.643568	4.57677	YHR028C;YOL057W
omega peptidase activity	8242	4	178.043	0.923632	11.6074	1.20819	YFR044C;YBR281C;YNL191W;YBR058C
oligosaccharyltransferase complex	8250	9	291.371	0.61181	5.07429	0.865356	YJL002C;YOR103C;YOR085W;YDL232W;YGL226C-A;YML019W;YGL022W;YMR149W;YEL002C
tRNA-specific adenosine deaminase activity	8251	2	338.748	0.110146	1.98084	1.09199	YJL035C;YLR316C
nucleotidase activity	8252	2	152.403	0.68638	3.97323	1.39624	YER037W;YGL224C
importin-alpha export receptor activity	8262	2	219.963	1.08636	2.20322	4.84336	YGL238W;YDR335W
poly(U) RNA binding	8266	3	162.763	0.275965	-1.38633	-0.79344	YNR024W;YNL016W;YMR229C
zinc ion binding	8270	256	239.85	0.652315	3.80649	4.03108	YNL141W;YHR047C;YDR448W;YOL086C;YMR303C;YMR083W;YBR145W;YMR318C;YCR105W;YER017C;YDR524C;YIL044C;YIL079C;YDL175C;YDR264C;YOR034C;YOR335C;YGL156W;YDL008W;YKL103C;YKL157W;YHR113W;YKL114C;YBL019W;YML099C;YDR421W;YIL130W;YKL185W;YPR093C;YBL069W;YER101C;YAL060W;YAL061W;YDL074C;YGR246C;YLR074C;YKL005C;YPL111W;YMR280C;YMR038C;YLR245C;YMR168C;YLR098C;YGL187C;YLR394W;YPL181W;YNL155W;YLR323C;YIR027C;YKR034W…
secondary active sulfate transmembrane transporter activity	8271	3	244.328	0.795401	10.3502	1.42498	YBR294W;YLR092W;YPR003C
sulfate transport	8272	5	259.503	0.563911	6.86302	1.71556	YKL120W;YBR294W;YLR092W;YGR125W;YPR003C
protein methyltransferase activity	8276	3	362.303	0.931339	-0.100397	-17.5958	YNL063W;YDR140W;YNR046W
regulation of G-protein coupled receptor protein signaling pathway	8277	1	615.217	0	0.578093	0	YDR085C
cohesin complex	8278	1	121.263	0	3.27498	0	YFL008W
lipid binding	8289	32	282.97	0.595487	1.96203	3.02563	YGR037C;YDL113C;YDL161W;YLR206W;YJR125C;YDR153C;YOR237W;YFL014W;YBR086C;YPL145C;YPL004C;YLR457C;YPR091C;Q0130;YDL019C;YHR073W;YKR003W;YHR001W;YGR086C;YJL079C;YKR013W;YCR009C;YDR388W;YKL130C;YOR357C;YJL036W;YDR425W;YAR042W;YOR086C;YNL087W;YML072C;YLR178C;YDR372C
F-actin capping protein complex	8290	2	193.85	0.318213	1.68467	1.24574	YKL007W;YIL034C
spermidine biosynthetic process	8295	2	248.056	0.0856104	-0.787291	-2.00202	YOL052C;YPR069C
3&#39;-5&#39;-exodeoxyribonuclease activity	8296	2	197.361	0.581541	-5.15735	-1.02422	YDL102W;YBL055C
intracellular mRNA localization	8298	16	260.815	0.547225	1.36684	2.0789	YOR198C;YBL032W;YFR001W;YAL029C;YMR080C;YAR002W;YLL013C;YJL080C;YKL130C;YBR130C;YOR035C;YGR063C;YML010W;YDR293C;YNL079C;YIL138C
isoprenoid biosynthetic process	8299	12	164.565	0.755713	2.14242	3.85978	YPL069C;YBR003W;YNR041C;YMR208W;YML126C;YJL167W;YMR220W;YHR190W;YML075C;YLR450W;YPL117C;YNR043W
DNA binding, bending	8301	21	296.725	0.612442	5.61827	1.92954	YMR072W;YGR140W;YMR168C;YMR094W;R0010W;YCL066W;YCL067C;YDR174W;A1;YCR040W;YCR039C;YPR052C;YBR089C-A;YNL216W;YPL089C;YPR065W;YBR182C;YER148W;YBR123C;YAL001C;YGR047C;YOR110W;YPL007C
voltage-gated anion channel activity	8308	2	207.737	0.396035	4.95149	0.784567	YNL055C;YIL114C
single-stranded DNA 3&#39;-5&#39; exodeoxyribonuclease activity	8310	3	225.381	0.320341	2.28797	0.687329	YNL262W;YJR006W;YJR043C
double-stranded DNA 3&#39;-5&#39; exodeoxyribonuclease activity	8311	2	204.342	0.132916	1.02876	5.065	YKL114C;YBL019W
7S RNA binding	8312	5	163.506	0.618825	0.340434	8.83686	YKR081C;YML105C;YDL092W;YPR088C;YPL210C
meiotic G2/MI transition	8315	1	386.592	0	-3.16961	0	YGR108W
protein prenyltransferase activity	8318	2	311.492	0.21503	2.19902	0.541792	YJL031C;YKL019W
protein transmembrane transporter activity	8320	2	174.799	1.0622	6.86506	0.748597	YDR375C;YBR283C
cation transmembrane transporter activity	8324	12	228.151	0.674136	0.746668	3.3017	YOR316C;YOR271C;YJL094C;YMR177W;YPL224C;YDR205W;YIL121W;YJL129C;YKR050W;YDL128W;YMR243C;YNR039C
MAP kinase kinase kinase kinase activity	8349	1	96.5235	0	-0.442742	0	YHL007C
RNA polymerase II carboxy-terminal domain kinase activity	8353	4	252.115	0.659078	-0.364628	-13.1585	YKL139W;YDL108W;YPR161C;YPL042C
regulation of cell shape	8360	14	220.724	0.763291	4.20412	1.31185	YCR089W;YLR342W;YMR306W;YHR061C;YDR309C;YGR032W;YDL223C;YKL189W;YCL024W;YHR158C;YPR054W;YLL021W;YLR313C;YMR104C
regulation of cell size	8361	30	235.387	0.745145	3.91501	1.51738	YGL003C;YAL040C;YLR342W;YER020W;YGL253W;YNL227C;YGL016W;YPL055C;YOR066W;YBR093C;YHR034C;YHL011C;YJR059W;YPR165W;YDR156W;YNL248C;YHR205W;YLR403W;YHR206W;YMR216C;YHR030C;YHR066W;YJL187C;YDR457W;YKR020W;YNL197C;YDL224C;YOR083W;YCR061W;YGR111W
O-acyltransferase activity	8374	7	209.773	0.613684	0.617574	9.4997	YOR175C;YCR048W;YNR019W;YGL084C;YPL189W;YNR008W;YJR098C
acetylglucosaminyltransferase activity	8375	1	176.938	0	-4.77777	0	YOR320C
thioredoxin peroxidase activity	8379	7	223.201	0.468754	0.908018	4.40064	YLR109W;YIL010W;YBL064C;YBR037C;YBR024W;YML028W;YDR453C
[truncated: 3,099 more rows]
