# Supplementary material for: Budding yeast complete DNA synthesis after chromosome segregation begins
Source: Nat Commun. 2020 May 8;11:2267. doi: 10.1038/s41467-020-16100-3 (PMC7210879; doi:10.1038/s41467-020-16100-3)
Supplement: Supplementary file 7 — Supplementary Data 4 [file 41467_2020_16100_MOESM7_ESM.xlsx]

## Sheet: Sheet1
ID	genotype	parental strain	source
AMY632	NatMX-GALpr-CLB2db	BY4741	Strain was generated using homology recombination between PCR product (primers TGATTACCCCCTCTCTCTCTTCATTGATCTTATAGcgtacgctgcaggtc and TTTTGGGGAGTTGGATACCATTTTCTTTCAGGGTTCTTTTcatcgatgaattctctgtcg) from plasmid pYM-N23 and LBCY49
E3087	MATa, URA3::GPD-TK5x, AUR1c::ADH- hENT1	W303 RAD5	Talarek N, Petit J, Gueydon E, Schwob E. EdU Incorporation for PI & flow-cytometry and Microscopy Analysis of DNA Replication in Budding Yeast. Methods Mol Biol. 2015;1300: 105–112.
LBCY49	BY4741	S288C	Brachmann CB, Davies A, Cost GJ, Caputo E, Li J, Hieter P, et al. Designer deletion strains derived from Saccharomyces cerevisiae S288C: a useful set of strains and plasmids for PCR-mediated gene disruption and other applications. Yeast. John Wiley & Sons, Ltd.; 1998;14: 115–132.
yMM1984	S288C MATa HTB2-mCherry::URA3 MYO1-GFP::HIS3 ura3-52 his3Δ200 leu2 lys2-801 ade2-101 trp1Δ63	yMM1840
yMM2676	S288C MATa top2-4 MYO1-GFP::HIS3 HTB2-mCherry::URA3 ura3-52 his3Δ200 leu2 lys2-801 ade2-101 trp1Δ63	cross of yMM1984 and yMM165
yMM3240	S288C MATa HTB2-mCherry::HIS3 ura3-52 his3Δ200 leu2 lys2-801 ade2-101 trp1Δ63	yMM1
yMM3267	S288C MATa cdc15-2::KanMX HTB2-mCherry::HIS3 ura3-52 his3Δ200 leu2 lys2-801 ade2-101 trp1Δ63	yMM3240
yMM3268	S288C MATa dbf2-2::KanMX HTB2-mCherry::HIS3 ura3-52 his3Δ200 leu2 lys2-801 ade2-101 trp1Δ63	yMM3240
yMM3363	S288C MATa [rho0] HTB2-mCherry::HIS3 ura3-52 his3Δ200 leu2 lys2-801 ade2-101 trp1Δ63	yMM3240
yMM3424	S288C MATa tem1-3::KanMX HTB2-mCherry::HIS3 ura3-52 his3Δ200 leu2 lys2-801 ade2-101 trp1Δ63	yMM3240
YMM3710	S288C MATa NUP49-mCherry:: hphNT1 NET1-GFP ::KanMX4 ura3-52 his3∆200 leu2 lys2-801 ade2-101 trp1∆63
yMM3854	S288C MATa pol3-ts(cdc2-1)::KanMX MYO1-GFP::klTRP1 HTB2-mCherry-HIS3 ura3-52 his3Δ200 leu2 lys2-801 ade2-101 trp1Δ63	yMM3426
yMM3858	S288C MATa cdc15-as1::natNT2 HTB2-mCherry::URA3 MYO1-GFP::HIS3 ura3-52 his3Δ200 leu2 lys2-801 ade2-101 trp1Δ63	yMM1984
yMM3859	S288C MATa top2-4 cdc15-as1::natNT2 HTB2-mCherry::URA3 MYO1-GFP::HIS3 ura3-52 his3Δ200 leu2 lys2-801 ade2-101 trp1Δ63	yMM2676
yMM3865	S288C/BY4741 MATa mob1-ts::KanMX HTB2-mCherry::HIS3 ura3 his3 leu2 lys2-801 ade2-101 trp1Δ63	cross between yMM3415 and Hieter ts strain (P4B8)
yMM3866	S288C MATa pol3-ts(cdc2-1)::KanMX cdc15-as1::natNT2 MYO1-GFP::klTRP1 HTB2-mCherry-HIS3 ura3-52 his3Δ200 leu2 lys2-801 ade2-101 trp1Δ63	yMM3854
yMM3889	S288C MATa [rho0] cdc15-2::KanMX HTB2-mCherry::HIS3 ura3-52 his3Δ200 leu2 lys2-801 ade2-101 trp1Δ63	yMM3363
yMM3890	S288C MATa [rho0] dbf2-2::KanMX HTB2-mCherry::HIS3 ura3-52 his3Δ200 leu2 lys2-801 ade2-101 trp1Δ63	yMM3363
yMM3891	S288C MATa [rho0] tem1-3::KanMX HTB2-mCherry::HIS3 ura3-52 his3Δ200 leu2 lys2-801 ade2-101 trp1Δ63	yMM3363
yMM3949	S288C MATa RFA2-GFP::HIS3 HTB2-mCherry::hphNT1 ura3-52 his3Δ200 leu2 lys2-801 ade2-101 trp1Δ63	yMM1977
yMM3964	S288C MATa cdc15-as1::natNT2 RFA2-GFP::HIS3 HTB2-mCherry::hphNT1 ura3-52 his3Δ200 leu2 lys2-801 ade2-101 trp1Δ63	yMM3949
yMM4121	S288C MATalpha HTB2-mCherry::hphNT1 MYO1-GFP:: kITRP1 leu2 ura3-52 trp1-∆63 ade2-1 lys2-801 TetR-YFP ADE2 TetO(5.6Kb)::1061Kb ChrXII HIS3	cross yMM4088xyMM2
yMM4130	S288C MATalpha scc1-73::KanMX4 HTB2-mCherry::hphNT1 MYO1-GFP::kITRP1 leu2 ura3-52 trp1-∆63 ade2-1 lys2-801 TetR-YFP ADE2 TetO(5.6Kb)::1061Kb ChrXII HIS3	yMM4121
yMM4154	S288C MATalpha HTB2-mCherry::hphNT1 MYO1-GFP:: kITRP1 cdc15-as1::natNT2 scc1-73::KanMX4 leu2 ura3-52 trp1-∆63 ade2-1 lys2-801 TetR-YFP ADE2 TetO(5.6Kb)::1061Kb ChrXII HIS3	yMM4130
yMM4158	S288C MATalpha cdc15-as1::natNT2 HTB2-mCherry::hphNT1 MYO1-GFP::kITRP1 leu2 ura3-52 trp1-∆63 ade2-1 lys2-801 TetR-YFP ADE2 TetO(5.6Kb)::1061Kb ChrXII HIS3	yMM4121
YMM4223	S288C MATa MET3pr-CDC20::LEU2 ura3-52 his3∆200 leu2 lys2-801 ade2-101 trp1∆63
yMM4239	S288C MATa cdc28-4::KanMX HTB2-mCherry::URA3 MYO1-GFP::HIS3 ura3-52 his3Δ200 leu2 lys2-801 ade2-101 trp1Δ63	yMM1984
yMM4242	S288C MATa cdc28-4::KanMX cdc15-as1::natNT2 HTB2-mCherry::URA3 MYO1-GFP::HIS3 ura3-52 his3Δ200 leu2 lys2-801 ade2-101 trp1Δ63	yMM3858
YMM4288	S288C MATalpha cdc12-6 cdc28-as1 MET3pr-CDC20::LEU2 his3-∆200 leu2 lys2-801 trp1-∆63 ura3-52
YMM4296	W303 MATa MET3pr-CDC20::LEU2 URA3::GPD-TK(5x), AUR1c::ADH-hENT1 bar1::natNT2 ade2-1, trp1-1, can1-100, leu2-3, his3-11,15
YMM4300	S288C MATa psf2-ts::URA3 HTB2-mCherry:: hphNT1 MYO1-GFP::HIS3 ura3-52 his3∆200 leu2 lys2-801 ade2-101 trp1∆63
YMM4305	S288C MATa HTB2-mCherry::URA RFA2-GFP:: HIS3MX6 ura3-52 his3∆200 leu2 lys2-801 ade2-101 trp1∆63
YMM4343	S288C MATa MET3pr-CDC20::LEU2 HTB2-mCherry::URA3 MYO1-GFP::HIS3 ura3-52 his3∆200 leu2 lys2-801 ade2-101 trp1∆63
YMM4361	S288C MATa MET3pr-CDC20::LEU2 psf2-ts::URA3 rad9::natNT2 HTB2-mCherry::hphNT1 MYO1-GFP::HIS ura3-52 his3∆200 leu2 lys2-801 ade2-101 trp1∆63
YMM4436	S288C MATa MET3pr-CDC20::LEU2 NUP49-mCherry::natNT2 ura3-52 his3∆200 leu2 lys2-801 ade2-101 trp1∆63
YMM4450	S288C MATa MET3pr-CDC20::LEU2 rad9::hphNT1 HTB2-mCherry::URA3 RFA2-GFP::HIS3MX6 MYO1-GFP:: kITRP1 ura3-52 his3∆200 leu2 lys2-801 ade2-101 trp1∆63
YMM4557	BY4741 MATa MET3pr-CDC20::LEU2 pol2-12:: KanMX HTB2-mCherry:: hphNT1 his3∆1 leu2∆0 ura3∆0 met15∆0
YMM4567	BY4741 MATa MET3pr-CDC20::LEU2 pol1-13::KanMX HTB2-mCherry:: hphNT1 his3Δ1 leu2Δ1 met15Δ1 ura3Δ0
YMM4571	BY4741 MATa MET3pr-CDC20::LEU2 pol3-ts(cdc2-1)::KanMX HTB2-mCherry:: hphNT1 his3Δ1 leu2Δ1 met15Δ1 ura3Δ0
