# Supplementary material for: Budding yeast complete DNA synthesis after chromosome segregation begins
Source: Nat Commun. 2020 May 8;11:2267. doi: 10.1038/s41467-020-16100-3 (PMC7210879; doi:10.1038/s41467-020-16100-3)
Supplement: Supplementary file 9 — Source Data [file 41467_2020_16100_MOESM9_ESM.xlsx]

## Sheet: fig1b
metaphase	G1 DAPI poor	G1 DAPI rich
8390	43338	129296
6671	72454	116133
2561	58475	99104
8896	56645	103605
3483	79387	90263
6901	62510	62362
5433	60616	118141
9387	51328	85854
6058	27777	69697
5399	60306	104501
9618	40273	80843
6575	59031	133714
7949	95122	120928
5222	81644	109885
3900	61092	49350
4167	70769	102387
6429	14532	31746
301	127355	167127
13680	69591	138639
7590	47434	94693
7338	64842	111962
3961	70098	95956
2684	28420	191657
4389	50709	58692
595	14912	32770
1539	23777	34434
1445	39551	83717

## Sheet: fig2b
Nuclear division (minutes after release from metaphase). 1000 indicates lack of division during the duration of the movie.					Bridge duration (minutes)
WT	WT+HU	rad9	rad9+HU		wt -HU (n=124)	wt +HU (n=87)	rad9d -HU (n=157)	rad9d +HU (n=146)
48	1000	68	20		8	24	4	4
36	100	80	44		12	12	4	8
24	56	20	20		4	16	12	12
36	44	36	24		20	8	12	8
44	40	20	32		12	20	16	12
40	1000	48	16		4	20	8	4
72	60	44	20		16	8	12	8
28	1000	20	24		8	20	8	12
40	68	20	52		12	24	8	24
52	1000	20	20		12	4	8	8
44	1000	56	24		16	8	12	8
60	32	32	32		4	16	8	8
28	60	36	32		16	16	8	8
32	92	32	40		8	16	16	12
124	1000	60	32		4	16	12	8
24	20	40	20		16	20	16	12
24	92	64	28		8	24	12	8
36	28	32	16		12	12	8	8
68	1000	56	16		32	8	12	4
112	1000	80	24		12	4	8	12
16	96	16	28		8	8	8	12
28	64	52	28		12	28	12	12
76	1000	60	100		8	8	8	12
24	56	44	28		4	20	8	8
12	44	44	60		16	8	8	12
64	1000	52	20		16	28	8	12
68	56	20	20		12	8	8	4
24	68	44	28		12	12	16	4
28	96	60	80		12	12	12	8
36	16	28	16		16	4	4	8
20	1000	32	24		12	20	4	12
44	1000	56	56		16	16	16	12
28	40	24	20		8	4	12	4
48	80	52	32		4	8	12	4
32	16	28	28		12	16	8	20
20	80	28	16		4	8	8	16
28	88	48	20		12	4	4	16
12	1000	72	20		8	12	16	4
20	1000	56	16		8	8	8	4
112	68	28	48		8	8	8	28
40	1000	64	40		4	16	8	4
24	1000	12	24		16	8	8	8
16	1000	48	24		12	12	8	4
36	64	100	24		16	8	12	8
20	1000	32	20		12	14	4	20
36	1000	40	36		8	12	4	12
40	1000	44	16		16	24	12	8
28	1000	56	60		20	14	16	4
64	72	40	36		12	10	8	4
24	64	36	48		8	8	16	4
36	44	36	48		4	12	4	8
32	28	28	24		12	46	4	4
60	52	32	16		8	2	8	8
48	36	24	16		12	16	4	12
36	32	1000	32		8	80	8	12
36	44	20	44		8	10	8	8
20	56	24	40		4	4	4	4
36	1000	44	24		12	36	4	4
32	1000	16	24		10	18	6	20
44	76	28	32		6	18	4	4
32	1000	10	20		14	8	6	8
28	42	34	16		6	6	6	8
32	98	82	20		10	10	18	8
14	46	36	24		12	4	8	12
44	46	78	44		6	26	16	8
34	90	32	16		10	16	6	4
50	50	46	40		10	8	12	8
94	1000	70	40		20	16	16	8
36	68	36	24		12	20	14	8
26	58	72	28		8	8	12	8
26	56	42	28		4	20	14	16
56	1000	64	56		6	4	20	14
28	126	34	20		8	10	12	14
76	50	40	20		8	2	18	6
50	48	34	44		8	8	14	16
28	52	44	44		10	14	6	10
64	62	68	44		10	6	6	18
52	32	54	28		6	10	12	6
54	1000	42	40		6	4	10	10
52	32	38	24		14	10	6	14
36	0	20	28		14	8	4	10
24	42	48	58		14	6	6	18
44	92	56	76		14	10	4	12
26	40	24	50		12	18	16	12
28	52	50	64		6	28	24	8
68	1000	46	88		14	16	20	14
26	82	48	64		2	12	20	16
50	38	74	92		10		8	6
54	78	66	72		8		12	14
54	82	14	48		12		4	4
34	68	54	70		4		6	8
44	182	48	30		14		8	12
20	168	38	46		16		8	14
38	64	52	56		12		12	16
32	1000	38	80		12		10	14
40	72	46	70		12		2	14
40	40	44	48		10		6	12
40	60	68	70		12		10	14
54	64	42	1000		6		6	14
44	96	50	58		12		12	8
46	88	48	44		8		12	20
78	42	56	48		6		16	10
42	1000	58	64		14		20	14
62	182	34	44		16		10	10
34	72	40	70		18		10	10
58	46	40	36		14		6	18
80	86	38	62		8		4	14
60	74	72	32		12		6	6
74	82	54	42		8		8	4
36	1000	114	66		8		4	8
74	74	36	62		12		12	10
40	52	38	64		8		14	10
76	66	64	70		16		8	26
46		12	56		16		6	2
38		50	104		10		12	8
62		38	64		8		14	18
42		30	54		12		8	2
36		46	1000		6		16	14
42		28	1000		6		8	4
64		64	1000		10		10	18
38		34	86		4		14	16
36		52	1000		6		8	8
74		42	1000		20		14	8
60		54	44		4		2	20
28		38	88				8	8
50		28	86				8	2
48		48	114				8	4
28		86	130				4	14
58		62	30				8	18
94		30	40				8	6
78		36	162				6	8
32		38	104				6	4
68		22	44				6	16
40		42	46				10	24
34		62	74				4	20
70		24	16				4	4
22		48	70				10	6
62		54	146				4	14
78		38	78				4	14
26		46	72				4	4
		38	1000				10	6
		24	28				6	6
		32	24				12	8
		34	50				16	28
		16	78				6	4
		22	20				16	6
		84	22				10
		32	50				10
		26	118				10
		66	82				18
		40	52				8
		48	36				8
		38	74				6
		38	70				6
		22	38				6
		42	64				10
		42	70				10
		42	1000
		40	52
		18	54
		90	44
			42
			1000
			82
			44
			1000
			46
			46
			42
			42

## Sheet: fig2c
nucklear division (minutes). 1000 = no division during movie						bridge duration (min)
WT (n=150)	psf2-ts (n=105)	rad9d (n=176)	psf2-ts rad9d (n=105)			WT (n=145)	psf2-ts (n=93)	rad9d (n=173)	psf2-ts rad9d (n=100)
32	44	30	22			6	18	4	14
18	26	44	28			4	14	10	2
56	22	12	1000			2	2	2	6
20	32	18	16			8	10	4	2
24	38	28	34			4	12	12	4
46	10	20	46			4	8	6	4
76	28	14	26			8	14	6	10
40	20	28	34			2	12	6	4
44	60	20	52			6	10	4	6
34	46	34	12			6	2	2	6
28	32	30	28			4	10	2	2
22	1000	12	50			14	10	4	2
16	24	26	24			10	10	8	12
32	12	30	30			14	10	4	8
12	34	24	44			4	56	6	4
6	62	18	46			6	14	10	4
22	16	28	24			4	6	6	6
20	40	16	48			18	6	2	36
20	34	14	40			14	14	4	8
30	40	38	28			6	14	8	4
26	42	34	68			10	12	2
50	26	56	1000			4	22	2	4
28	30	40	32			8	10	2	2
60	1000	30	26			8	8	4	12
80	44	18	30			14	4	2	8
26	52	32	30			2	10	6	12
40	44	34	82			2	98	6	4
28	1000	28	46			10	142	24	6
20	38	20	36			2	14	4	4
68	28	24	36			6	10	2	4
34	146	42	12			8	12	8	12
72	1000	32	34			16	12	4	6
16	126	26	24			6	6	8	4
30	24	26	44			10	2	28	8
38	44	36	40			6	12	4	6
46	36	42	76			4	30	6	6
56	102	28	32			2	12	8	10
10	30	32	34			4	12	16	10
38	16	28	74			6	20	10	8
62	36	14	20			10	4	6	10
16	34	10	32			4	8	2	6
22	20	20	30			6	10	4	6
18	24	20	16			4	14	6	8
14	1000	38	44			10	4	4	12
8	28	36	26			4	4	6	8
14	34	38	34			8	4	6	8
12	32	40	20			6	6	4	8
24	28	38	30			6	14	8	4
64	22	22	36			2	6	4	18
16	34	30	44			8	8	14	6
30	16	34	34			6	6	6	12
40	42	38	28			6	14	14	12
36	16	20	38			6	4	8	6
26	56	26	20			10	10	4	6
42	30	28	38			4	10	6	14
28	44	28	36			6	20	4	6
22	94	30	38			2	8	8	24
40	28	28	18			8	6	6	8
36	1000	12	22			12	10	6	12
6	108	10	28			6	6	12	2
10	48	18	78			2	14	20	2
18	52	26	10			10	6	6	4
26	106	32	36			4	50	14	6
36	14	30	44			6	4	6	6
26	40	12	90			6	8	8	6
14	1000	44	32			4	36	6	6
38	28	22	32			4	8	6	4
36	20	66	32			10	8	6	6
44	14	36	24			4	6	6	16
40	146	34	44			6	4	12	8
46	50	36	30			10	4	4	6
24	52	30	34			4	14	8	6
40	18	26	42			4	14	6	8
10	34	30	1000			6	4	4	6
16	48	34	18			4	20	6	12
18	24	40	34			4	6	2	8
26	76	20	30			6	22	6	6
90	18	20	12			4	6	6	2
20	88	38	34			4	26	22	6
30	34	10	40			8	8	2	16
40	70	24	22			18	4	4	8
18	36	20	38			6	6	10	6
28	126	22	18			4	10	4	8
36	56	26	34			12	6	6	12
28	22	30	38			10	14	6	6
12	22	24	16			4	12	8	8
32	26	36	26			6	2	16	12
14	24	20	18			6	26	2	12
48	26	36	88			8	6	6	4
82	70	28	38			8	6	8	8
102	12	48	82			6	8	6	4
60	32	74	102			8	18	8	10
28	22	14	30			8	4	6	8
44	20	32	24			4		6	10
40	28	16	22			8		12	4
28	28	22	38			12		10	6
22	30	30	32			4		8	8
30	36	38	32			8		10	6
16	140	64	22			14		4	6
16	26	22	24			8		8	4
28	20	42	30			12		4
22	1000	30	12			6		6
20	50	22	20			6		8
60	22	12	32			4		6
168	18	28	44			6		8
28		16				8		10
20		24				4		4
32		22				12		6
54		46				6		4
20		28				6		6
46		32				8		8
20		40				12		4
42		28				4		6
16		20				14		4
20		34				6		6
32		36				2		6
58		42				6		6
28		46				8		8
18		28				2		8
30		12				8		2
20		32				4		4
22		46				8		4
68		38				2		2
30		18				4		8
46		12				12		4
22		50				4		8
16		36				2		8
20		26				8		4
36		12				14		6
44		70				16		6
46		52				8		4
28		58				6		2
56		66				4		4
24		28				4		10
16		14				4		6
54		24				6		4
62		32				8		6
30		26				6		4
32		44				6		2
24		28				6		6
28		26				10		18
50		58				6		4
20		22				4		6
24		40				2		4
46		58				4		4
84		26						4
62		14						2
16		18						6
46		68						8
1000		42						10
		30						4
		32						4
		34						2
		1000						6
		16						6
		52						4
		26						4
		40						6
		22						14
		14						6
		26						6
		46						14
		34						8
		46						8
		32						10
		14						6
		28						8
		28						8
		28						2
		24						6
		16						4
		30						6
		26						6
		32
		22
		26

## Sheet: fig2d
nuclear division (min)					bridge duration (min)
WT	pol1	pol3	pol2		WT	pol1	pol3	pol2
16	20	40	21		8	4	4	7
24	36	28	35		8	4	8	7
16	28	68	49		8	4	4	7
16	28	88	49		8	8	8	7
24	20	112	42		8	8	8	7
16	24	52	35		8	8	8	14
24	24	48	28		8	8	8	4
32	32	36	35		8	4	8	4
16	300	68	84		8	4	8	4
16	28	44	300		8	4	8	4
24	300	72	300		8	8	4	4
24	20	20	300		8	8	8	4
40	24	36	300		16	8	4	8
300	36	40	300		16	4	8	8
32	28	60	300		8	8	8	12
24	12	44	300		8	8	8	20
16	300	32	300		24	8	8	12
40	20	28	300		8	8	12	8
64	50	56	300		16	12	4	12
72	20	116	300		16	12	8	8
58	16	80	300		24	4	16	12
48	300	56	36		8	4	8	12
16	20	28	156		8	4	4	4
16	20	52	168		8	8	8	56
16	16	48	48		8	4	4	56
16	140	20	88		8	8	8	56
16	24	52	40		8	8	8	84
16	24	20	40		8	4	8	84
16	16	32	40		8	4	8	63
16	16	88	64		8	4	4	77
16	112	24	40		8	4	8	35
16	20	24	44		16	4	4
40	20	88	68		8	8
16	28	36	136		8	4
24	42	100	80		16	4
96	16	32	60		8	4
16	20	120	112		8	4
16	16	16	104		8
40	16	16	92		8
16	300	24	300		16
24	16		300		16
8	16		228
128	16		244
	16		216
	16		164
	16		216
			192
			188
			196
			300
			300
			300
			300
			175
			98
			189
			266
			182
			182
			126
			112
			154
			300
			300
			300
			300
			300
			300
			300
			300
			300
			300

## Sheet: fig2e
nuclear division (min)			bridge duration (min)
wt	pol2		wt	pol2
18	36		6	12
16	28		4	8
24	38		4	8
34	14		4	8
26	70		6	12
14	30		6	12
30	12		4	8
22	200		4	4
10	200		2	4
24	200		8	14
12	48		2	8
24	200		6	10
18	30		2	12
10	200		4	6
44	200		4	12
26	200		4	10
22	20		4	10
10	30		2	10
8	48		2	12
12	200		4	18
4	122		2	8
60	200		2	6
16	28		2	2
18	22		2	12
12	26		2	10
76	200		2	12
12	200		2	8
18	200		6	4
26	200		2	6
16	54		2	6
16	44		2
20	18		2
24	200		2
30	52		2
36	200		2
24	200		2
74	34		2
28	30		2
22	200		2
26	86		2
34	26		2
32	36		2
32	200		2
22	38		2
14	24		2
26	300		2
32			2
18			2
26			2
26			2
64			2

## Sheet: fig2f
nuclear division (min)
Htb2-mCherry			Spc42-GFP
no HU	with HU		no HU	with HU
76	68		60	76
80	48		36	52
64	96		56	72
52	64		76	76
28	124		44	200
40	52		52	76
44	76		68	84
56	68		56	72
56	24		36	56
64	80		112	76
36	60		56	48
36	76		44	76
64	52		60	72
60	200		52	48
48	64		24	76
56	56		60	72
200	64		68	48
68	52		52	76
20	36		72	68
60	44		64	36
68	48		76	52
60	200		60	84
48	92		52	44
40	200		60	48
20	64		40	96
36	200		52	100
56	52		52	72
56	64		68	56
44	56		44	80
44	48		48	48
64	88		56	200
48	72		60	52
56	60		52	56
52	60		48	56
60	64		80	56
60	60		104	44
56	80		72	200
48	64		52	72
44	60		68	80
32	36		48	92
80	112		80	60
120	80		124	200
84	76		56	64
52	36		72	80
60	200		60	64
88	28		40	116
64	56		40	60
36	120		96	72
80	92		52	76
68	92		80	64
68	44		68	52
44	64		44	60
84	60		48	48
52	88		44	200
52	76		52	84
60	104		108	68
36	200		80	60
56	76		44	60
64	60		60	80
64	96		64	52
40	68		28	40
56	60		48	80
40	36		80	76
52	60		68	100
56	40		72	52
44	40		60	100
44	64		60	64
40	52		88	44
60	52		64	48
40	200		56	84
64	156		44	64
48	72		80	124
40	48		60	52
60	80		60	68
48	52		100	80
56	92		56	64
68	104		24	100
64	76		68	72
52	72		40	60
68	100		60	68
200	60		40	60
48	64		84	164
48	132		68	64
32	64		60	52
24	52		80	108
52	48		80	76
16	56		68	76
24	200		88	96
84	72		64	52
96	56		40	76
52	96		68	72
32	60		52	52
52	16		48	72
52	84		72	76
44	56		104	44
52	84		72	60
68	64		44	84
60	44		100	52
64	68		68	64
48	200		48	68
60	20		36	12
52	60		60	100
64	64		40	56
32	108		60	52
68	36		60	64
36	52		48	52
40	56		60	60
44	92		64	200
68	52		124	92
48	100		52	88
40	200		56	80
36	28		64	112
88	44		52	200
76	84		52	124
48	80		68	152
60	52		56	88
52	84		68	48
68	36		64	112
48	56		64	200
32	32		120	200
48	36		28	80
44	60		60	104
64	104		48	160
36	72		60	60
48	56		68	116
44	44		52	56
40	68		56	52
52	88		56	72
60	56		44	96
60	48		76	56
28	88		48	52
60	60		68	132
68	84		108	200
92	44		60	200
32	48		100	76
84	100		52	48
44	48		64	76
80	52		68	124
64	92		68	100
52	68		48	68
32	84		72	200
80	60		64	64
32	72		12	80
64	60		84	68
64	68		100	200
72	200		52	200
48	40		76	128
64	36		76	100
84	68		64	64
64	60		52	80
52	100		112	200
36	68		52	76
56	40		68	200
64	60		56	200
44	52		32	116
72	116		56	56
72	80		60	100
44	72		52	68
52	48		40	68
52	68		84	200
60	52		52	200
48	60		92	48
64	32		56	72
56	68		72	68
64	52		56	56
100	72		44	200
92	96		56	96
60	68		68	96
68	116		84	64
44	84		72	72
44	72		80	76
80	68		44	108
44	60		44	108
76	68		60	68
60	56		44	200
48	44		68	200
32	40		48	200
56	72		92	132
80	56		68	136
36	40		88	112
60	60		40	200
68	68		64	48
52	64		72	68
48	64		96	144
12	88		52	108
40	52		52	200
76	48		60	84
52	56		40	200
44	76		56	200
52	76		60	76
56	52		44	120
44	48		80	64
40	200		80	72
44	56		88	80
80	56		72	116
48	64		68	92
64	40		60	68
44	40		60	200
132	72		76	64
80	44		72
60	60		60
60	96		88
68	72		72
52	64		56
44	88		56
64	52		84
72	108		68
48	52		56
48	68		44
40	132		40
32	52		76
52	200		44
64	36		56
48	68		92
64	200		48
52	68		88
48	60		40
32	68		72
28	84		76
132	64		56
44	124		64
60	56		56
52	112		52
64	56		24
64	88		76
40	72		72
72	60		56
28	60		60
80	76		172
112	200		72
48	56		48
32	84		64
132	64		40
80	108		92
76	80		76
52	88		44
88	96		48
48	48		52
64	76		48
36	56		52
68	68		76
48	64		48
52	44		48
56	48
56	80
36	72
	56
	92
	72
	80
	60
	96
	44
	44
	68
	68
	72
	100
	44
	112
	56
	36
	72
	76
	200
	76
	84
	84
	56
	56
	60
	68
	72
	56
	56
	72
	88
	64
	40
	88
	48
	80
	76
	56
	116
	28
	200
	56

## Sheet: fig3c
Category	ChrBridge	NuclearDivision
no RPA	12	24
no RPA	NaN	12
no RPA	6	12
no RPA	6	12
no RPA	NaN	12
no RPA	6	18
no RPA	NaN	24
no RPA	NaN	12
no RPA	NaN	12
no RPA	6	12
no RPA	NaN	12
no RPA	6	6
no RPA	6	12
no RPA	5	10
no RPA	5	15
no RPA	5	10
no RPA	5	15
no RPA	5	15
no RPA	5	10
no RPA	5	15
no RPA	7	21
no RPA	7	14
no RPA	7	21
no RPA	7	14
no RPA	NaN	14
no RPA	NaN	14
no RPA	14	21
no RPA	7	14
no RPA	NaN	12
no RPA	NaN	6
no RPA	6	18
no RPA	6	12
no RPA	NaN	12
no RPA	6	12
RPA	12	18
RPA	6	18
RPA	6	12
RPA	6	30
RPA	12	24
RPA	6	18
RPA	9	15
RPA	5	10
RPA	10	15
RPA	15	30
RPA	10	20
RPA	10	30
RPA	20	60
RPA	15	35
RPA	10	15
RPA	14	21
RPA	14	28
RPA	14	21
RPA	14	21
RPA	14	28
RPA	14	21
RPA	NaN	24
RPA	24	30
RPA	6	12
RPA	NaN	6
RPA	NaN	NaN
RPA	6	18
RPA	6	24
NaN: bridge was not visible

## Sheet: fig4a
exp1	anaphase index												cell number
	time	0	20	40	60	80	100	120	140	160	180		time	0	20	40	60	80	100	120	140	160	180
	wt	0	0	0	0	0.025641	0.0619469	0.222222	0.159236	0.0703125	0.0687023		WT	110	112	114	122	117	110	115	123	118	119
	Tem1	0.0283019	0.0353982	0.00877193	0.025	0.0769231	0.0862069	0.273504	0.472868	0.462121	0.693548		Tem1	106	113	114	120	117	116	116	119	116	115
	Cdc15	0	0.0166667	0.0373832	0.0406504	0.0183486	0.0491803	0.0887097	0.30597	0.548872	0.585034		Cdc15	107	120	107	123	108	121	117	123	120	138
	Mob1	0.00740741	0	0	0.0307692	0.0416667	0.0387597	0.167939	0.384058	0.338028	0.760331		Mob1	135	110	114	130	120	123	117	120	106	112
	Dbf2	0	0	0.00900901	0	0.024	0.0420168	0.226562	0.427419	0.687943	0.735043		Dbf2	105	109	111	108	125	119	116	107	132	112
exp2	anaphase index												cell number
	time	0	20	40	60	80	100	120	140	160	180		time	0	20	40	60	80	100	120	140	160	180
	wt	0	0	0	0	0	0.0434783	0.113821	0.163636	0.110169	0.0915493		WT	120	112	129	125	122	115	123	110	118	142
	tem1	0.0275229	0.0588235	0.00806452	0	0	0.032	0.211382	0.469027	0.464286	0.71028		Tem1	109	102	124	106	110	125	123	113	112	107
	cdc15	0.0172414	0.00847458	0.0272727	0.0232558	0.00840336	0.0654206	0.0695652	0.336	0.567568	0.536		Cdc15	116	118	110	129	119	107	115	125	111	125
	mob1	0	0.00952381	0.0168067	0.00806452	0.00775194	0.0761905	0.36	0.563107	0.691667	0.640351		Mob1	110	105	119	124	129	105	150	103	120	114
	dbf2	0	0.00884956	0	0.00934579	0.00671141	0	0.0630631	0.285714	0.518868	0.531746		Dbf2	117	113	124	107	149	107	111	105	106	126
exp3	anaphase index												cell number
	time	0	20	40	60	80	100	120	140	160	180		time	0	20	40	60	80	100	120	140	160	180
	wt	0	0	0	0	0	0.198113	0.24031	0.112	0.0677966	0.0825688		WT	102	131	125	104	112	106	129	125	118	109
	Tem1	0	0.0192308	0.016129	0.018018	0.037037	0.125	0.315789	0.55303	0.567797	0.695238		Tem1	119	104	124	111	108	112	114	132	118	105
	Cdc15	0.017094	0.0526316	0.0512821	0.018018	0.064	0.0887097	0.29661	0.52381	0.625	0.719008		Cdc15	117	114	117	111	125	124	118	126	104	121
	Mob1	0	0.00833333	0	0.045045	0.00877193	0.0636364	0.195122	0.390476	0.537815	0.669492		Mob1	125	120	101	111	114	110	123	105	119	118
	Dbf2	0	0.00884956	0	0	0.00806452	0.00900901	0.280374	0.438017	0.614754	0.647059		Dbf2	107	113	119	106	124	111	107	121	122	136
AVERAGES
	average elongated nuclei												sum cell number
	time	0	20	40	60	80	100	120	140	160	180		time	0	20	40	60	80	100	120	140	160	180
	wt	0	0	0	0	0.00854701	0.101179	0.192118	0.144957	0.0827595	0.0809401		WT	332	355	368	351	351	331	367	358	354	370
	Tem1	0.0186083	0.0378175	0.0109885	0.0143393	0.0379867	0.081069	0.266892	0.498308	0.498068	0.699689		Tem1	334	319	362	337	335	353	353	364	346	327
	Cdc15	0.0114451	0.0259243	0.038646	0.0273081	0.0302507	0.0677702	0.151628	0.388593	0.58048	0.613347		Cdc15	340	352	334	363	352	352	350	374	335	384
	Mob1	0.00246914	0.00595238	0.00560224	0.0279596	0.0193968	0.0595288	0.24102	0.44588	0.522503	0.690058		Mob1	370	335	334	365	363	338	390	328	345	344
	Dbf2	0	0.00589971	0.003003	0.00311526	0.0129253	0.0170086	0.19	0.383717	0.607188	0.637949		Dbf2	329	335	354	321	398	337	334	333	360	374
	standard error elongated nuclei
	time	0	20	40	60	80	100	120	140	160	180
	wt	0	0	0	0	0.00854701	0.0487592	0.039495	0.0165276	0.0137242	0.00664545
	Tem1	0.00930685	0.0114933	0.00257837	0.00744758	0.0222109	0.0269694	0.0303206	0.0273834	0.03487	0.00531813
	Cdc15	0.00572272	0.0135614	0.0069596	0.00684037	0.0171171	0.0114715	0.0727013	0.0681617	0.0229049	0.0546938
	Mob1	0.00246914	0.00299597	0.00560224	0.0107674	0.0111388	0.0109988	0.0600052	0.0586425	0.102373	0.0361294
	Dbf2	0	0.00294985	0.003003	0.00311526	0.00555111	0.0127717	0.0653417	0.0490966	0.0489542	0.0588632
PERCENTAGES
	average elongated nuclei
	time	0	20	40	60	80	100	120	140	160	180
	wt	0	0	0	0	0.854701	10.1179	19.2118	14.4957	8.27595	8.09401
	Tem1	1.86083	3.78175	1.09885	1.43393	3.79867	8.1069	26.6892	49.8308	49.8068	69.9689
	Cdc15	1.14451	2.59243	3.8646	2.73081	3.02507	6.77702	15.1628	38.8593	58.048	61.3347
	Mob1	0.246914	0.595238	0.560224	2.79596	1.93968	5.95288	24.102	44.588	52.2503	69.0058
	Dbf2	0	0.589971	0.3003	0.311526	1.29253	1.70086	19	38.3717	60.7188	63.7949
	standard error elongated nuclei
	time	0	20	40	60	80	100	120	140	160	180
	wt	0	0	0	0	0.854701	4.87592	3.9495	1.65276	1.37242	0.664545
	Tem1	0.930685	1.14933	0.257837	0.744758	2.22109	2.69694	3.03206	2.73834	3.487	0.531813
	Cdc15	0.572272	1.35614	0.69596	0.684037	1.71171	1.14715	7.27013	6.81617	2.29049	5.46938
	Mob1	0.246914	0.299597	0.560224	1.07674	1.11388	1.09988	6.00052	5.86425	10.2373	3.61294
	Dbf2	0	0.294985	0.3003	0.311526	0.555111	1.27717	6.53417	4.90966	4.89542	5.88632

## Sheet: fig4c
rDNA segregation time (min)				subtel12R segregation time (min)
WT	cdc15-2	dbf2-2		wt	cdc15-2	dbf2-2
	4	6			6	10
4	6			6	10
	6	4			10	6
4	6	6		6	14	10
	8	10			16	10
4	8			6	8
		6				10
4		6		6		8
4				6
		6				10
4	6	6		6	10	6
6	8			8	14
4		4		6		6
4	6	6		8	10	10
4	6	6		8	8	8
6	6	6		10	6	8
4	6			10	12
	6	4			8	16
	4	4			8	10
4	6			12	8
	6				8
	6				8	4
		6				8
		6				6
4	6	4		8	12	8
6	6			6	8
4	6	6			10	18
4	8	6			12	12
6		8		12		14
6	4	6		6	6	8
4				6
6	4	8		8	6	12
6	8	6		8	12	8
6	4	8		8	8	8
6	4			8	10
8				10
8	8			10	12
	6	6		6	10	10
	4				8
4
4	4	4		6	4	6
		4				6
	4				8
6	4	6		8	6	10
8	4	6			6	10
		8				8
4	6	6		6	8	6
6	6	6		12	6	10
6		6		8		6
4	6	6		12	10	12
10		6		12		10
8	6	4		10	8	8
8	8	6		8	10	6
4	4	6		8	8	12
8	6			10	32
8	6	4		10	10	10
	6				10
6	4			6	10
	4	4			8	10
				12
4		6		6		10
6	6	6		8	8	6
6	6	4		6	8	6
8	6			10	10	10
8	6	4		12	6	6
6		8		14		10
6	6			16	10	4
4				8
8	4	6		14	12	6
4		6		10		8
6	6	4		12	12	4
8	8	4		12	12	6
8	6	4		10	10	8
6	6	6		8	12	12
8	4	10		12	14	14
8	4			10	16
6	6			8	10
4	10			8	36
6	10	12		10	22	20
10	6	4		12	16	14
4	6	6		6	50	142*
8	8	4		10	10	10
10	4	4		12	16	8
6	8			12	14
6	10			8	14
8	4			12	12
10	6			14	10
4		4		8		4
4				8
4				10
6				8
6				10
6		4		12		8
4				8
6	4	8		12	10	30
6	4	6		8	12	10
6	4	4		10	4
6	6			12	10
8	6			10	18
6	4			10	6
4	6			6	10
4	6	6		12	12	8
6				12
6		6		8		8
6		6		10		10
4	6	6		10	10	8
8	4	6		12	12	12
8	6	6		10	12	8
4	6	6		10	8	10
10	10	4		12	12	6
4	4	4		8	8	10
6	6	6		10	8	8
12	8	6		12	10	12
6	4			8	10
8	8	8		6	12	14
8	6	8		8	10	12
8	10			14	14
8	4	6		10	8	8
6		6		10		6
8		4		10		10
8				10
6	6	6		8	12	8
6		4		12		10
4	10	8		6	24	8
8	6			14	8
6	6	6		14	10	10
6	6	4		10	8	6
6	4	4		10	10	10
	4	6			10	10
6	6	6		10	12	8
6	8	6		6	6	12
6	6	4		6	8	6
8	6	6		8	12	10
6	6			10	40
4	4	8		10	14	8
4		8		6		6
6	4	6		12	8	6
4	6			10	8
6		6		12		10
4		6		10		12
4	6	6		10	12	8
6	6	6		8	12	6
8	4			12	10
4		6		4		12
6	6	6		8	42	8
6	6	6		12	10	6
6		8		10		12
4	6	4		10	10	8
6	6	6		8	10	10
6	6			10	8
6	8	6		8	12	12
6		6		12		8
6	6	6		8	8	12
4		4		8		8
4	6	4		12	8	10
4	6	6		8	10	12
8	10	6		12	12	12
8	4	6		12	10	12
8	6			14	10
8	6	6		12	6	8
6	6	6		10	8	12
6	8	4		12	10	4
4	6	6		8	12	14
6	6	6		10	8	12
6	6			12	6
6	8			8	12
6	8	6		10	10	12
6	6	4		6	10	8
4	6	6		14	8	6
4		6		10		10
6	6			6	8
4	6	8		12	8	8
6				10
8	6	10		16	8	16
6	6	4		8	8	12
6	8	6		10	12	4
6	4	6		14	6	10
6	6	6		14	14	8
8	6			12	8
6		4		12		10
8		4		12		6
	4	8		8	8	12
4	6	6		8	14	8
6	4	12		8	8	18
6	4	4		12	8	6
6	8	6		12	8	8
6	6			8	16
	6	6		8	12	10
10	8			14	10
6	6	4		16	12	10
6		6		8		8
6		4		10		6
8	8	4		8	30	6
6	6	4		10	10	8
4	6	6		6	6	8
6	6	4		10	4	12
	6	6			8	8
8	6	6		8	6	18
		4				6
	6	6			8	10
	4				8
	6	8			10	12
	6	6			6	10
	6	6			8	8
	12	4			14	8
	6				10
	4	6			14	8
	6				10
	4	6			8	8
	4	6			8	10
	6	4			10	10
	4	4			6	10
	6				16
		4				10
	6	6			8	10
		4				10
	6	4			8	8
	6	6			12	12
	6	6			10	14
	8	6			10	10
	6	6			14	12
	6				12
	4	6			14	8
	6	6			10	10
	6	6			10	10
	6				6
		4				10
		8				8
	4	6			12	12
		4				10
	6	6			12	10
	6				10
	6				8
	8				16
	8				8
	4				6
	4				10
	6				10
	14				16
	6				12
	6				6
	8				10
	4				6
	6
	4				8
	8				8
	4				6
				15
				2
				14

## Sheet: fig4d
min tel distance (µm)				SPB distance when minimal TEL distance
WT	cdc15-2	dbf2-2		WT	cdc15-2	dbf2-2
4.474	2.021	2.073		5.783	6.905	6.675
3.229	0	1.499		6.722	7.459	7.02
3.841	3.163	3.576		6.75	8.468	9.061
4.273	2.817	2.254		7.405	10.25	6.612
3.924	2.941	2.598		7.668	7.939	7.476
3.723	2.001	1.805		5.318	6.697	6.44
3.747	1.843	2.441		6.333	7.207	6.682
3.075	3.709	2.478			7.785	7.2
4.198	0	1.382		6.298	8.622	7.104
3.91	1.431	2.395		6.675	10.197	7.219
3.632	2.703	1.927		7.534	6.518	5.819
3.797	2.201	0.753		7.436	7.34	10.142
3.693	2.859	2.186		6.182	6.152	5.988
3.784	1.341	1.341		6.674	9.767	5.582
4.473	2.505	1.382		8.379	9.432	5.824
2.957	2.859	2.553		6.412	7.099	6.013
1.341	3.2	2.148		4.593	9.728	7.069
6.838	3.626	2.417		11.264	9.104	7.002
4.474	0.943	3.767		8.957	9.117	8.911
2.976	4.354	3.266		4.222	8.413	9.928
3.775	2.459	2.641		7.099	7.766	10.724
3.152	4.807	3.296		6.982	9.956	9.859
4.42	0	3.675		6.921	6.376	11.403
4.56	5.754	2.97		7.786	10.231	9.017
3.565	4.911	2.347		6.258	10.04	6.15
6.304	2.623	3.751		8.742	9.694	9.793
2.289	3.822	3.132		6.303	9.274	10.063
4.536	2.289	0		7.094	7.175	7.237
2.884	2.775	1.382			9.598	9.603
4.473	3.5	2.144		8.891	7.803	7.689
4.051	0.9	3.554		7.498	7.898	8.586
2.371	2.957	2.7		5.433	11.994	8.251
3.329	1.709	2.703		3.898	7.55	8.411
4.366	3.011	2.853		7.2	6.793	8.476
2.864	4.057	3.152		6.125	12.289	8.784
3.748	3.18	2.162		8.213	6.53	9.814
1.565	3.387	6.378		4.389	8.278	11.409
5.457	1.676	2.179		9.592	8.068	5.892
2.801	0.912	2.414			8.258	7.018
3.675	4.762	3.618			8.84	8.921
3.369	3.446	3.139		8.402	8.914	9.765
3.626	2.08	4.166		7.563	8.977	6.4
4.835	1.802	3.202		8.247	7.2	9.113
5.374	2.205	2.911		8.633	8.036	9.224
3.935	2.682	2.104			7.74	6.765
3.91	2.585	3.399		6.604	7.951	7.424
5.106	3.185	2.088		9.061	8.336	7.797
3.513	1.911	4.366		6.438	9.86	7.963
4.241	3.274	3.576		7.203	9.531	7.6
3.091	2.799	2.765		5.578	8.908	7.582
3.611	2.549	3.192		7.086	7.613	6.435
4.587	4.84	2.513		8.927	5.173	6.336
4.498	3.382	0		8.279	9.744	7.351
3.487	3.676	4.333		8.053	8.608	9.626
3.529	1.414	1.294		8.001	8.112	6.719
2.849	2.03	1.709		6.072	6.672	7.756
3.18	2.703	1.22		6.021	7.945	6.204
2.618	2.687	1.979		5.99	6.867	6.51
3.122	0.986	2.179		5.017	6.308	7.252
2.95	2.392	3.452		4.513	6.839	9.861
3.013	3.187	3.059		6.523	9.326	6.591
3.85	1.124	2.225		6.703	4.761	9.196
4.56	1.509	5.093		6.434	6.867	7.611
2.327	1.448	2.4		6.313	9.588	6.076
4.631	1.685	2.206		7.658	5.462	6.549
2.104	4.293	4.828		6.325	7.41	9.591
2.84	2.496	1.996		6.921	7.327	6.076
4.976	2.325	5.411		7.099	6.654	10.209
4.708	1.588	5.46		7.794	7.349	9.562
3.31	2.55	3.39		7.006	6.871	7.646
4	1.565	4.034		8.211	6.236	8.269
2.813	2.226	2.371		7.075	6.882	6.93
4.292	1.349	1.236		8.811	5.849	6.546
2.349	2.549	4.03		6.024	7.319	8.986
3.611		1.309		8.392		5.312
2.756	1.185	2.214		6.637	5.058	7.04
2.417	1.603	3.473		5.204	5.698	6.565
4.182	3.243			7.676	7.513
3.288	3.187	1.968		7.322	7.919	6.22
3.399	2.025	1.529		7.528	6.204	5.766
4.963		1.272		8.246		4.56
4.56	4.8	1.382		7.939	7.764	6.001
4.631	3.22	2.789		6.866	8.282	9.052
5.305	2.448	0		9.027	7.083
3.452	2.709	2.448		5.178	6.267	7.406
3.5	2.062	1.114		6.475	6.147	5.068
3.751	0.75	2.039		6.163	5.999	6.41
3.148	1.659	0.64		7.802	7.295	5.678
3.554	1.59	2.52		7.142	4.945	10.501
2.399	3.461	2.4		6.693	7.764	8.212
3.576	0.903	2.999		5.997	6.573	7.496
4.182	2.873	1.685		7.709	7.239	7.904
3.969	2.039	1.908		7.785	5.491	7.077
5.408	2.047	1.147		6.793	5.835	7.345
3.623	2.814	3.091		7.445	7.422	8.671
4.458	2.789	2.884		7.633	7.62	8.181
4.176	2.782	2.25		5.787	8.963	6.2
3.461	3.849	2.864		7.384	8.629	6.976
4.117	2.566	1.75		5.895	7.188	6.207
4.589	3.229			5.729	6.672
2.764	2.284	1.916		6.532	7.16	8.115
4.371	3.352	1.545		5.971	7.206	8.603
3.302		2.254		7.866		5.895
3.087	3.288	1.309			7.812	4.895
6.509	3.077	0		7.203	7.742	9.354
3.598	0	3.329		7.659	6.066	8.386
3.352	0	3.288		6.034	4.558	7.469
4.599	1.124	1.142		8.558	7.309	8.753
5.073	3.163	3.382		5.839	7.683	8.804
3.564	3.118	3.091		5.855	7.259	6.637
4.132	1.709	0		8.157	6.875	5.924
5.164	2.255	2.314		5.683	6.754	7.423
4.5	1.499	2.958		8.32	5.44	7.104
3.98	4.433	2.547		6.637	8.102	7.048
4.243	2.669	3.598		6.943	6.709	8.846
3.18	3.073	4.124		6.417	8.014	8.415
4.902	1.127	1.709		7.934	6.586	6.258
3.756		2.79		4.07		7.629
6.576	2.249	2.553		9.28	6.157	6.042
3.34	2.699	2.189		3.124	6.828	8.096
2.8	0.675	3.461		6.104	4.327	8.776
3.979	0	3.038		7.296	4.543	8.16
4.685	1.813	2.562		7.148	5.895	7.796
2.829	2.26	3.18		6.839	8.043	7.749
3	2.342	1.946		7.252	7.112	6.091
3.91	0.9	2.254			4.692	7.352
3.924	2.684	2.409		5.475	6.137	6.75
3.511	2.957	3.44		7.597	7.82	7.002
4.578	2.914	3.701		4.828	9.259	7.649
4.824	3.019	3.177		8.517	6.378	7.468
6.771	2.831	3.66		10.62	6.929	7.701
4.366	1.748	1.777		7.464	6.378	6.828
3.137	3.516	3.571		5.164	8.796	7.659
3.622	2.957	2.513		5.159	7.676	7.67
3.137	2.449	2.786		5.164	8.847	8.298
4.218	3.429	3.302		7.268	8.315	7.546
3.827	0	1.44		8.398	8.305	6.138
2.407	1.791	2.657		4.384	6.231	7.278
3.701	2.703	3.245		7.503	8.208	8.676
6.05	2.932	3.219		8.213	8.648	7.587
2.832	3.576	3.979		6.486	8.956	8.726
4.262	0	3.889			10.199	8.297
4.49	3.611	2.537			8.056	6.668
4.273	2.846	2.864		7.921	7.934	7.796
5.037	2.579	2.897		8.294	6.792	7.001
3.434	4.109	2.703		6.009	9.865	7.993
3.468	1.499	1.651		5.826	8.034	5.952
6.686	2.054	2.254		7.816	8.948	6.41
3.826	2.451	2.236		7.337	7.429	7.175
4.167	0	1.968		7.588	7.253	6.853
4.862	2.579	3.488		8.281	6.817	7.582
4.147	2.999	3.466		8.471	10.415	8.314
2.419	2.499	0		5.4	7.897	4.695
2.605	0.522	2.799		5.19	7.419	7.121
4.593	2.156	3.152		8.598	6.207	7.489
2.168	2.461	2.144		5.005	6.313	6.379
4.593	2.179	3.911		6.772	9.882	9.034
2.419	3.234	4.18		3.962	8.837	8.601
3.352	2.703	3.091		7.988	6.287	7.41
3.428	1.945	2.111		6.597	6.621	6.66
4.037	1.086	2.495		7.504	11.685	7.347
4.366	3.923	2.993		6.638	9.834	7.549
3.395	2.787	3.36		5.959	7.891	8.312
4.006	2.543	3.076		7.354	8.386	6.468
2.817	2.705	3.091		4.033	11.206	7.897
3.4	3.905	2.896		5.997	8.655	6.501
5.001	0	2.894		7.019	7.302	8.322
2.205	2.282	2.327		5.666	5.931	8.492
4.058	2.954	1.874		6.965	7.641	7.167
4.209	3.202	1.812		5.049	8.509	5.404
3.82	4.366	2.246		6.96	8.984	7.346
3.227	2.714	3.128			7.316	6.912
4.178	3.146	2.618		6.526	8.42	8.639
7.513	2.234	2.014		10.147	7.698	7.681
4.587	2.286	2.189		6.607	6.46	6.537
3.011	0	2.939		6.642	8.969	10.063
3.288	2.814	2.183		6.102	8.125	6.84
4.371	3.491	2.585			7.604	7.303
4.453	1.803	1.134		7.278	5.715	6.098
5.291	1.842	3.343		8.928	8.013	7.391
6.211	2.65	2.266			7.789	7.476
3.5	5.466	1.59		6.788	10.377	6.383
5.865	1.059	2.186		8.06	6.731	5.787
5.399	1.574	1.921		6.872	8.685	6.779
5.142	2.995	3.273		8.471	7.611	8.027
5.517	1.803	1.896			7.264	6.001
4.221	4.142	2.873		6.028	8.792	7.589
4.393	1.878	3.387		6.892	8.334	8.013
3.387	3.836	2.164		6.169	9.851	7.692
4.911	2.489	1.949		6.765	5.576	7.142
3.704	2.783	2.682		5.515	7.302	6.989
5.364	2.307	2.736		7.007	7.314	7.734
3.859	2.386	2.289		5.928	6.931	7.308
4.176	1.748	3		5.312	9.407	7.777
2.845	2.849	4.264		8.084	8.273	9.248
3.461	2.492	2.147		5.773	6.303	6.621
3.192	2.417	4.296		4.367	7.281	7.897
3.606	2.549	1.972		6.709	7.792	6.189
3.564	2.514	2.354		7.336	7.712	7.61
2.984	3.036	2.736		5.819	6.342	7.373
3.163	2.65	1.114		5.549	7.383	7.178
3.91169	3.052	0		6.8771	8.768	5.473
	3.403	1.955			9.67	4.513
	3.855	2.79			8.055	9.321
	3.419	2.869			7.64	7.613
	2.657	2.285			6.459	7.11
	1.432	3.487			6.537	8.499
	3.196	2.589			7.903	7.445
	3.124	2.641			7.05	10.303
	4.782	2.893			8.551	7.198
	3.062	2.85			7.837	8.845
	3.765	2.28			8.046	5.142
	2.81	1.92			7.148	6.076
	2.186	2.924			6.438	7.403
	3.382	2.147			8.015	7.061
	2.073	0.96			5.721	5.517
	2.519	2.442			6.05	6.197
	2.104	2.183			7.673	6.532
	1.382	3.148			6.738	7.884
	2.1	3.497			5.552	6.907
	2.92	2.782			8.11	6.916
	2.932	0			7.175	8.174
	2.335	2.131			10.191	7.237
	2.496	2.502			6.586	6.757
	2.884	2.289			7.514	7.002
	2.562	2.927			7.67	7.091
	2.985	2.87			7.74	7.136
	2.079	3.312			6.923	7.975
	1.812	3.452			5.702	8.526
	2.478	1.892			5.632	7.11
	2.017	1.876			7.158	6.249
	3.433	3.058			10.099	7.822
	3.076	1.209			7.483	6.042
	2.88	3.456			10.895	7.976
	2.017	2.652			6.627	7.216
	3.074				7.809
	1.484				7.112
	2.649				7.069
	3.674				8.273
	2.758				7.634
	1.29				5.554
	3.369				7.392
	2.897				7.392
	2.829				8.396
	1.805				7.845
	3.722				9.707
	2.756				7.476
	4.347				9.253
	4.098				9.438
	2.953				7.216
	1.812				5.67
	2.817				5.503
	2.49811				7.45273

[truncated: 16 more sheets: fig5a, fig5b, fig5c, fig5d, fig6h, fig7c, figS1c, FigS2new, FigS3, figS4a, figS4b, figS5c, figS6, figS7a, figS7b, figS7c]
